# Supplementary material for: Diaqua­dibromidobis[3-dimethyl­amino-1-(4-pyridyl-κN)prop-2-en-1-one]cadmium(II)
Source: Acta Crystallogr Sect E Struct Rep Online. 2009 Mar 6;65(Pt 4):m358. doi: 10.1107/S1600536809007028 (PMC2968920; doi:10.1107/S1600536809007028)
Supplement: Supplementary file 1 [file e-65-0m358-sup1.cif]

##############################################################################
###                                                                        ###
###        Electronic paper (Acta Crystallographica Section E)             ###
###                                                                        ###
##############################################################################
#                                                                            #
# This CIF contains the data in a paper accepted for publication in Acta     #
# Crystallographica Section E. It conforms to the requirements of Notes      #
# for Authors for Section E, and has been peer reviewed under the auspices   #
# of the IUCr Commission on Journals.                                        #
#                                                                            #
# Full details of the Crystallographic Information File format               #
# are given in the paper "The Crystallographic Information File (CIF):       #
# a New Standard Archive File for Crystallography" by S. R. Hall, F. H.      #
# Allen and I. D. Brown [Acta Cryst. (1991), A47, 655-685].                  #
#                                                                            #
# The current version of the core CIF dictionary is obtainable from          #
# ftp://ftp.iucr.org/pub/cif_core.dic. The current version number is 2.4.    #
#                                                                            #
# Software is freely available for graphical display of the structure(s) in  #
# this CIF.  For information consult the CIF home page http://www.iucr.org/  #
# cif/home.html                                                              #
#                                                                            #
# This file may be used for bona fide research purposes within the           #
# scientific community so long as proper attribution is given to the journal # 
# article from which it was obtained.                                        #
#                                                                            #
##############################################################################
                                             
data_I
_audit_creation_method     SHELXL-97
_chemical_name_systematic
;
Diaquadibromidobis[3-dimethylamino-1-(4-pyridyl-\k<i>N</i>)prop-2-en-1-
one]cadmium(II)
;
_chemical_name_common     ?
_chemical_formula_moiety     'C20 H28 Br2 Cd N4 O4'
_chemical_formula_sum     'C20 H28 Br2 Cd N4 O4'
_chemical_formula_iupac     '[Cd Br2 (C10 H12 N2 O)2 (H2 O)2]'
_chemical_formula_weight     660.68
_chemical_melting_point     ?
_symmetry_cell_setting     monoclinic
_symmetry_space_group_name_H-M     'C 2/c'
_symmetry_space_group_name_Hall     '-C 2yc'
loop_
    _symmetry_equiv_pos_as_xyz
    'x, y, z'
    '-x, y, -z+1/2'
    'x+1/2, y+1/2, z'
    '-x+1/2, y+1/2, -z+1/2'
    '-x, -y, -z'
    'x, -y, z-1/2'
    '-x+1/2, -y+1/2, -z'
    'x+1/2, -y+1/2, z-1/2'
_cell_length_a     21.362(3)
_cell_length_b     8.4360(9)
_cell_length_c     14.6371(16)
_cell_angle_alpha     90.00
_cell_angle_beta     114.456(3)
_cell_angle_gamma     90.00
_cell_volume     2401.1(5)
_cell_formula_units_Z     4
_cell_measurement_reflns_used     3328
_cell_measurement_theta_min     2.63
_cell_measurement_theta_max     27.79
_cell_measurement_temperature     273(2)
_exptl_crystal_description     block
_exptl_crystal_colour     colourless
_exptl_crystal_size_max     0.2
_exptl_crystal_size_mid     0.2
_exptl_crystal_size_min     0.2
_exptl_crystal_density_diffrn     1.828
_exptl_crystal_density_meas     ?
_exptl_crystal_density_method     'not measured'
_exptl_crystal_F_000     1304
_exptl_absorpt_coefficient_mu     4.271
_exptl_absorpt_correction_type     multi-scan
_exptl_absorpt_process_details     '(SADABS; Bruker, 2000)'
_exptl_absorpt_correction_T_min     0.407
_exptl_absorpt_correction_T_max     0.424
_exptl_special_details
;
The structure was solved by direct methods (Bruker, 2000) and successive
difference Fourier syntheses.
;
_diffrn_ambient_temperature     273(2)
_diffrn_radiation_type     MoK\a
_diffrn_radiation_wavelength     0.71073
_diffrn_radiation_source     'fine-focus sealed tube'
_diffrn_radiation_monochromator     graphite
_diffrn_measurement_device_type     'Bruker SMART CCD area-detector'
_diffrn_measurement_method     '\f and \w'
_diffrn_detector_area_resol_mean     ?
_diffrn_reflns_number     6227
_diffrn_reflns_av_R_equivalents     0.0732
_diffrn_reflns_av_sigmaI/netI     0.0583
_diffrn_reflns_theta_min     2.09
_diffrn_reflns_theta_max     26.00
_diffrn_reflns_theta_full     26.00
_diffrn_measured_fraction_theta_max     0.998
_diffrn_measured_fraction_theta_full     0.998
_diffrn_reflns_limit_h_min     -26
_diffrn_reflns_limit_h_max     25
_diffrn_reflns_limit_k_min     -8
_diffrn_reflns_limit_k_max     10
_diffrn_reflns_limit_l_min     -18
_diffrn_reflns_limit_l_max     17
_diffrn_standards_number     ?
_diffrn_standards_interval_count     ?
_diffrn_standards_interval_time     ?
_diffrn_standards_decay_%     ?
_refine_special_details
;
Refinement of <i>F</i>^2^ against ALL reflections. The weighted <i>R</i>-factor
<i>wR</i> and goodness of fit <i>S</i> are based on <i>F</i>^2^, conventional
<i>R</i>-factors <i>R</i> are based on <i>F</i>, with <i>F</i> set to zero for
negative <i>F</i>^2^. The threshold expression of <i>F</i>^2^ >
\s(<i>F</i>^2^) is used only for calculating <i>R</i>-factors(gt) <i>etc</i>.
and is not relevant to the choice of reflections for refinement.
<i>R</i>-factors based on <i>F</i>^2^ are statistically about twice as large
as those based on <i>F</i>, and <i>R</i>- factors based on ALL data will be
even larger.
;
_reflns_number_total     2356
_reflns_number_gt     2085
_reflns_threshold_expression     I>2\s(I)
_refine_ls_structure_factor_coef     Fsqd
_refine_ls_matrix_type     full
_refine_ls_R_factor_all     0.0397
_refine_ls_R_factor_gt     0.0353
_refine_ls_wR_factor_gt     0.0871
_refine_ls_wR_factor_ref     0.0895
_refine_ls_goodness_of_fit_ref     1.015
_refine_ls_restrained_S_all     1.015
_refine_ls_number_reflns     2356
_refine_ls_number_parameters     144
_refine_ls_number_restraints     0
_refine_ls_hydrogen_treatment     constr
_refine_ls_weighting_scheme     calc
_refine_ls_weighting_details
                 'calc w=1/[\s^2^(Fo^2^)+(0.0479P)^2^] where P=(Fo^2^+2Fc^2^)/3'
_atom_sites_solution_hydrogens     geom
_atom_sites_solution_primary     direct
_atom_sites_solution_secondary     difmap
_refine_ls_shift/su_max     0.000
_refine_ls_shift/su_mean     0.000
_refine_diff_density_max     0.618
_refine_diff_density_min     -0.926
_refine_ls_extinction_method     none
_refine_ls_extinction_coef     ?
loop_
    _atom_type_symbol
    _atom_type_description
    _atom_type_scat_dispersion_real
    _atom_type_scat_dispersion_imag
    _atom_type_scat_source
    'C' 'C' 0.0033 0.0016
                         'International Tables Vol C Tables 4.2.6.8 and 6.1.1.4'
    'H' 'H' 0.0000 0.0000
                         'International Tables Vol C Tables 4.2.6.8 and 6.1.1.4'
    'N' 'N' 0.0061 0.0033
                         'International Tables Vol C Tables 4.2.6.8 and 6.1.1.4'
    'O' 'O' 0.0106 0.0060
                         'International Tables Vol C Tables 4.2.6.8 and 6.1.1.4'
    'Br' 'Br' -0.2901 2.4595
                         'International Tables Vol C Tables 4.2.6.8 and 6.1.1.4'
    'Cd' 'Cd' -0.8075 1.2024
                         'International Tables Vol C Tables 4.2.6.8 and 6.1.1.4'
_computing_data_collection     'SMART (Bruker, 2000)'
_computing_cell_refinement     'SAINT (Bruker, 2000)'
_computing_data_reduction     'SAINT (Bruker, 2000)'
_computing_structure_solution     'SHELXS97 (Sheldrick, 2008)'
_computing_structure_refinement     'SHELXL97 (Sheldrick, 2008)'
_computing_molecular_graphics     'SHELXTL (Sheldrick, 2008)'
_computing_publication_material     'SHELXTL (Sheldrick, 2008)'
loop_
    _atom_site_type_symbol
    _atom_site_label
    _atom_site_fract_x
    _atom_site_fract_y
    _atom_site_fract_z
    _atom_site_U_iso_or_equiv
    _atom_site_adp_type
    _atom_site_calc_flag
    _atom_site_refinement_flags
    _atom_site_occupancy
    _atom_site_disorder_assembly
    _atom_site_disorder_group
    Cd Cd1 0.5000 0.5000 0.5000 0.02740(13) Uani d S 1 . .
    Br Br1 0.626658(19) 0.61470(5) 0.54529(3) 0.04254(15) Uani d . 1 . .
    C C1 0.44435(18) 0.8564(4) 0.4098(2) 0.0332(8) Uani d . 1 . .
    H H1 0.4561 0.8760 0.4775 0.040 Uiso calc R 1 . .
    C C2 0.43309(18) 0.6830(4) 0.2848(2) 0.0350(8) Uani d . 1 . .
    H H2 0.4368 0.5807 0.2639 0.042 Uiso calc R 1 . .
    C C3 0.42099(19) 0.9802(4) 0.3443(2) 0.0317(8) Uani d . 1 . .
    H H3 0.4171 1.0810 0.3673 0.038 Uiso calc R 1 . .
    C C4 0.40298(16) 0.9534(4) 0.2423(2) 0.0270(7) Uani d . 1 . .
    C C5 0.40919(18) 0.7997(4) 0.2139(2) 0.0341(8) Uani d . 1 . .
    H H5 0.3971 0.7758 0.1467 0.041 Uiso calc R 1 . .
    C C6 0.33391(18) 1.0483(5) 0.0698(2) 0.0337(8) Uani d . 1 . .
    H H6 0.3149 0.9472 0.0558 0.040 Uiso calc R 1 . .
    C C7 0.38011(16) 1.0865(4) 0.1687(2) 0.0276(7) Uani d . 1 . .
    C C8 0.2340(2) 0.9862(5) -0.1300(3) 0.0524(11) Uani d . 1 . .
    H H8A 0.2646 0.9016 -0.1281 0.079 Uiso calc R 1 . .
    H H8B 0.1990 0.9969 -0.1970 0.079 Uiso calc R 1 . .
    H H8C 0.2131 0.9631 -0.0848 0.079 Uiso calc R 1 . .
    C C9 0.2647(2) 1.2464(5) -0.1787(3) 0.0423(9) Uani d . 1 . .
    H H9A 0.2856 1.3452 -0.1492 0.063 Uiso calc R 1 . .
    H H9B 0.2167 1.2629 -0.2196 0.063 Uiso calc R 1 . .
    H H9C 0.2866 1.2058 -0.2195 0.063 Uiso calc R 1 . .
    C C10 0.31637(17) 1.1583(4) -0.0065(2) 0.0299(7) Uani d . 1 . .
    H H10 0.3371 1.2575 0.0093 0.036 Uiso calc R 1 . .
    N N1 0.45139(14) 0.7084(3) 0.38242(19) 0.0311(6) Uani d . 1 . .
    N N2 0.27261(15) 1.1335(4) -0.1000(2) 0.0338(7) Uani d . 1 . .
    O O1 0.40227(12) 1.2232(3) 0.19871(16) 0.0343(5) Uani d . 1 . .
    O O2 0.50607(12) 0.3380(3) 0.37287(16) 0.0368(6) Uani d . 1 . .
    H H2A 0.4661 0.3344 0.3253 0.044 Uiso d R 1 . .
    H H2B 0.5323 0.3885 0.3525 0.044 Uiso d R 1 . .
loop_
    _atom_site_aniso_label
    _atom_site_aniso_U_11
    _atom_site_aniso_U_22
    _atom_site_aniso_U_33
    _atom_site_aniso_U_12
    _atom_site_aniso_U_13
    _atom_site_aniso_U_23
    Cd1 0.0341(2) 0.0237(2) 0.02374(19) 0.00164(13) 0.01137(15) 0.00238(13)
    Br1 0.0377(2) 0.0426(3) 0.0455(2) -0.00547(16) 0.01541(19) 0.00457(17)
    C1 0.043(2) 0.031(2) 0.0228(15) -0.0064(15) 0.0108(14) 0.0005(14)
    C2 0.043(2) 0.0280(19) 0.0297(16) 0.0049(15) 0.0112(15) 0.0012(15)
    C3 0.043(2) 0.0242(19) 0.0264(16) -0.0044(14) 0.0129(15) -0.0006(13)
    C4 0.0252(17) 0.0282(17) 0.0270(15) -0.0016(13) 0.0102(13) 0.0032(14)
    C5 0.042(2) 0.036(2) 0.0241(15) 0.0019(15) 0.0131(15) -0.0017(15)
    C6 0.037(2) 0.0299(19) 0.0284(16) -0.0003(15) 0.0076(15) 0.0022(15)
    C7 0.0299(18) 0.029(2) 0.0260(16) 0.0017(14) 0.0132(14) 0.0028(14)
    C8 0.058(3) 0.049(3) 0.037(2) -0.0098(19) 0.006(2) -0.0102(18)
    C9 0.044(2) 0.051(2) 0.0299(17) 0.0098(18) 0.0135(16) 0.0129(17)
    C10 0.0322(18) 0.0291(18) 0.0275(15) 0.0002(14) 0.0115(14) -0.0019(14)
    N1 0.0342(16) 0.0294(17) 0.0295(14) -0.0007(12) 0.0129(12) 0.0049(12)
    N2 0.0338(16) 0.0398(18) 0.0251(13) 0.0008(12) 0.0094(12) 0.0021(13)
    O1 0.0407(14) 0.0288(14) 0.0293(11) -0.0061(10) 0.0105(11) 0.0017(10)
    O2 0.0361(13) 0.0434(15) 0.0304(12) -0.0041(11) 0.0132(10) -0.0094(11)
_geom_special_details
;
All e.s.d.'s (except the e.s.d. in the dihedral angle between two l.s. planes)
are estimated using the full covariance matrix. The cell e.s.d.'s are taken
into account individually in the estimation of e.s.d.'s in distances, angles
and torsion angles; correlations between e.s.d.'s in cell parameters are only
used when they are defined by crystal symmetry. An approximate (isotropic)
treatment of cell e.s.d.'s is used for estimating e.s.d.'s involving l.s.
planes.
;
loop_
    _geom_bond_atom_site_label_1
    _geom_bond_atom_site_label_2
    _geom_bond_site_symmetry_2
    _geom_bond_distance
    _geom_bond_publ_flag
    Cd1 O2 5_666 2.355(2) ?
    Cd1 O2 . 2.355(2) ?
    Cd1 N1 5_666 2.377(3) ?
    Cd1 N1 . 2.377(3) ?
    Cd1 Br1 5_666 2.6855(5) ?
    Cd1 Br1 . 2.6855(5) ?
    C1 N1 . 1.339(4) ?
    C1 C3 . 1.365(5) ?
    C1 H1 . 0.9300 ?
    C2 N1 . 1.333(4) ?
    C2 C5 . 1.366(5) ?
    C2 H2 . 0.9300 ?
    C3 C4 . 1.398(4) ?
    C3 H3 . 0.9300 ?
    C4 C5 . 1.385(5) ?
    C4 C7 . 1.491(4) ?
    C5 H5 . 0.9300 ?
    C6 C10 . 1.379(5) ?
    C6 C7 . 1.411(4) ?
    C6 H6 . 0.9300 ?
    C7 O1 . 1.255(4) ?
    C8 N2 . 1.455(5) ?
    C8 H8A . 0.9600 ?
    C8 H8B . 0.9600 ?
    C8 H8C . 0.9600 ?
    C9 N2 . 1.449(4) ?
    C9 H9A . 0.9600 ?
    C9 H9B . 0.9600 ?
    C9 H9C . 0.9600 ?
    C10 N2 . 1.316(4) ?
    C10 H10 . 0.9300 ?
    O2 H2A . 0.8500 ?
    O2 H2B . 0.8501 ?
loop_
    _geom_angle_atom_site_label_1
    _geom_angle_atom_site_label_2
    _geom_angle_atom_site_label_3
    _geom_angle_site_symmetry_1
    _geom_angle_site_symmetry_3
    _geom_angle
    _geom_angle_publ_flag
    O2 Cd1 O2 5_666 . 180.0 ?
    O2 Cd1 N1 5_666 5_666 90.43(9) ?
    O2 Cd1 N1 . 5_666 89.57(9) ?
    O2 Cd1 N1 5_666 . 89.57(9) ?
    O2 Cd1 N1 . . 90.43(9) ?
    N1 Cd1 N1 5_666 . 180.00(11) ?
    O2 Cd1 Br1 5_666 5_666 91.41(6) ?
    O2 Cd1 Br1 . 5_666 88.59(6) ?
    N1 Cd1 Br1 5_666 5_666 90.33(7) ?
    N1 Cd1 Br1 . 5_666 89.67(7) ?
    O2 Cd1 Br1 5_666 . 88.59(6) ?
    O2 Cd1 Br1 . . 91.41(6) ?
    N1 Cd1 Br1 5_666 . 89.67(7) ?
    N1 Cd1 Br1 . . 90.33(7) ?
    Br1 Cd1 Br1 5_666 . 180.000(15) ?
    N1 C1 C3 . . 123.8(3) ?
    N1 C1 H1 . . 118.1 ?
    C3 C1 H1 . . 118.1 ?
    N1 C2 C5 . . 123.3(3) ?
    N1 C2 H2 . . 118.3 ?
    C5 C2 H2 . . 118.3 ?
    C1 C3 C4 . . 119.1(3) ?
    C1 C3 H3 . . 120.5 ?
    C4 C3 H3 . . 120.5 ?
    C5 C4 C3 . . 117.0(3) ?
    C5 C4 C7 . . 122.1(3) ?
    C3 C4 C7 . . 120.9(3) ?
    C2 C5 C4 . . 119.9(3) ?
    C2 C5 H5 . . 120.0 ?
    C4 C5 H5 . . 120.0 ?
    C10 C6 C7 . . 121.2(3) ?
    C10 C6 H6 . . 119.4 ?
    C7 C6 H6 . . 119.4 ?
    O1 C7 C6 . . 124.8(3) ?
    O1 C7 C4 . . 118.4(3) ?
    C6 C7 C4 . . 116.8(3) ?
    N2 C8 H8A . . 109.5 ?
    N2 C8 H8B . . 109.5 ?
    H8A C8 H8B . . 109.5 ?
    N2 C8 H8C . . 109.5 ?
    H8A C8 H8C . . 109.5 ?
    H8B C8 H8C . . 109.5 ?
    N2 C9 H9A . . 109.5 ?
    N2 C9 H9B . . 109.5 ?
    H9A C9 H9B . . 109.5 ?
    N2 C9 H9C . . 109.5 ?
    H9A C9 H9C . . 109.5 ?
    H9B C9 H9C . . 109.5 ?
    N2 C10 C6 . . 125.0(3) ?
    N2 C10 H10 . . 117.5 ?
    C6 C10 H10 . . 117.5 ?
    C2 N1 C1 . . 116.8(3) ?
    C2 N1 Cd1 . . 120.2(2) ?
    C1 N1 Cd1 . . 122.8(2) ?
    C10 N2 C9 . . 121.4(3) ?
    C10 N2 C8 . . 121.3(3) ?
    C9 N2 C8 . . 117.2(3) ?
    Cd1 O2 H2A . . 107.7 ?
    Cd1 O2 H2B . . 104.3 ?
    H2A O2 H2B . . 108.3 ?
loop_
    _geom_hbond_atom_site_label_D
    _geom_hbond_atom_site_label_H
    _geom_hbond_atom_site_label_A
    _geom_hbond_site_symmetry_A
    _geom_hbond_distance_DH
    _geom_hbond_distance_HA
    _geom_hbond_distance_DA
    _geom_hbond_angle_DHA
    O2 H2A O1 1_545 0.85 2.02 2.770(3) 147.0
    O2 H2B O1 2_645 0.85 2.31 2.751(4) 113.0
data_global
_journal_date_recd_electronic     2009-02-20
_journal_date_accepted     2009-02-25
_journal_name_full     'Acta Crystallographica, Section E'
_journal_year     2009
_journal_volume     65
_journal_issue      4
_journal_page_first     m358
_journal_page_last     m358
_journal_paper_category     QM
_journal_coeditor_code     CV2525
_publ_contact_author_name     'Nai-liang Hu'
_publ_contact_author_address
;
School of Chemistry and Chemical Engineering,
Anhui University,
Hefei, 230039,
People's Republic of China
;
_publ_contact_author_email     dapdong@163.com
_publ_contact_author_fax     '86 0551 2836247'
_publ_contact_author_phone     '86 0551 2836247'
_publ_section_title
;\
Diaquadibromidobis[3-dimethylamino-1-(4-pyridyl-\k<i>N</i>)prop-2-en-1-one]\
cadmium(II)
;
loop_
    _publ_author_name
    _publ_author_footnote
    _publ_author_address
    'Hua-Ze Dong' .
;
Deparment of Chemistry and Chemical Engineering,
Hefei Teachers College,
Hefei 230061,
People's Republic of China
;
    'Zhao-Lian Chu' .
;
Institute of Molecular Engineering & Applied Chemistry,
School of Chemistry and Chemical Engineering,
Anhui University of Technology,
Maanshan 243002,
People's Republic of China
;
    'Nai-Liang Hu' .
;
School of Chemistry and Chemical Engineering,
Anhui University,
Hefei 230039,
People's Republic of China
;
