# Supplementary material for: Diaqua­dibromidobis[3-dimethyl­amino-1-(4-pyridyl-κN)prop-2-en-1-one]cadmium(II)
Source: Acta Crystallogr Sect E Struct Rep Online. 2009 Mar 6;65(Pt 4):m358. doi: 10.1107/S1600536809007028 (PMC2968920; doi:10.1107/S1600536809007028)
Supplement: Supplementary file 2 [file e-65-0m358-Isup2.hkl]

# 
# h,k,l, Fc-squared, Fo-squared, sigma(Fo-squared) and status flag 
# 
data_I
_shelx_title ' 1 in C2/c' 
_shelx_refln_list_code          4 
_shelx_F_calc_maximum      401.71 
_exptl_crystal_F_000      1304.00 
_reflns_d_resolution_high  0.8108 
 
loop_ 
 _symmetry_equiv_pos_as_xyz 
 'x, y, z' 
 '-x, y, -z+1/2' 
 'x+1/2, y+1/2, z' 
 '-x+1/2, y+1/2, -z+1/2' 
 '-x, -y, -z' 
 'x, -y, z-1/2' 
 '-x+1/2, -y+1/2, -z' 
 'x+1/2, -y+1/2, z-1/2' 
 
_cell_length_a    21.3625 
_cell_length_b     8.4360 
_cell_length_c    14.6371 
_cell_angle_alpha  90.000 
_cell_angle_beta  114.456 
_cell_angle_gamma  90.000 
 
_shelx_F_squared_multiplier     1.000 
 
loop_ 
 _refln_index_h 
 _refln_index_k 
 _refln_index_l 
 _refln_F_squared_calc 
 _refln_F_squared_meas 
 _refln_F_squared_sigma 
 _refln_observed_status 
   2   0   0    48728.00    30290.94    358.45 o 
   4   0   0     2328.42     2792.18    227.82 o 
   6   0   0       31.35       91.53     19.67 o 
   8   0   0    94308.77    84713.50   4478.14 o 
  10   0   0    18066.17    19875.19    817.88 o 
  12   0   0      338.80      437.38     51.50 o 
  14   0   0     7910.49     8572.31    370.19 o 
  16   0   0    27140.43    33754.55    787.89 o 
  18   0   0     5526.70     6906.74    382.11 o 
  20   0   0      203.52      253.75    120.91 o 
  22   0   0     5697.26     6853.45    426.27 o 
   1   1   0    40912.77    32567.75   9348.74 o 
   3   1   0    24646.10    25464.11   1539.27 o 
   5   1   0    20276.31    20473.26    732.99 o 
   7   1   0    88757.04    72856.02   4212.74 o 
   9   1   0    46915.23    40751.45   2126.66 o 
  11   1   0      240.57      251.97     19.61 o 
  13   1   0     1672.68     1758.57     93.13 o 
  15   1   0    27978.62    31074.44   1144.29 o 
  17   1   0    10401.03    11557.40    464.83 o 
  19   1   0      101.56      122.36     71.86 o 
  21   1   0      585.20      652.84    119.25 o 
  23   1   0     3102.44     3900.86    395.34 o 
   0   2   0    10898.28     9953.64   1238.66 o 
   2   2   0     6477.03     6481.45    405.91 o 
   4   2   0     6383.78     6965.30    259.80 o 
   6   2   0    29230.90    31294.35    809.80 o 
   8   2   0    23982.56    25591.10    485.11 o 
  10   2   0     9435.61     9770.67    530.32 o 
  12   2   0     7289.95     7328.48    398.52 o 
  14   2   0     8216.52     8231.35    474.94 o 
  16   2   0     5260.86     5890.25    209.48 o 
  18   2   0     1740.63     1879.56    190.40 o 
  20   2   0      374.46      440.01     96.70 o 
  22   2   0      720.06      870.75    132.88 o 
   1   3   0      132.99       94.12     42.93 o 
   3   3   0    17653.06    17117.23    556.46 o 
   5   3   0    44186.05    46139.17   1782.62 o 
   7   3   0        6.24       68.18     28.37 o 
   9   3   0     6334.01     6889.84    130.80 o 
  11   3   0    14067.13    14470.84    845.13 o 
  13   3   0    10876.76    10742.73    668.21 o 
  15   3   0        5.62        0.00     28.16 o 
  17   3   0     1019.85     1122.25     80.26 o 
  19   3   0     3287.09     3333.37    163.96 o 
  21   3   0     4439.08     4890.87    597.02 o 
   0   4   0      134.99      134.34     23.33 o 
   2   4   0    14028.81    13163.89    709.92 o 
   4   4   0    59434.67    56112.47   2228.21 o 
   6   4   0     1895.79     1842.51    107.05 o 
   8   4   0     1033.46     1022.61     55.37 o 
  10   4   0    10500.56    11196.39    187.67 o 
  12   4   0    40351.23    40403.61   2212.51 o 
  14   4   0     1486.84     1527.91    152.34 o 
  16   4   0     2003.59     1912.29    164.81 o 
  18   4   0     1925.06     1976.39    108.42 o 
  20   4   0     9069.14     9264.10    707.09 o 
  22   4   0      606.12      719.85    105.68 o 
   1   5   0     1399.73     1568.38     76.99 o 
   3   5   0    47355.83    45389.47   2698.35 o 
   5   5   0    48315.13    51092.68   2343.94 o 
   7   5   0      231.70      274.45     35.01 o 
   9   5   0      334.37      309.87     40.01 o 
  11   5   0     8014.33     7581.25    347.97 o 
  13   5   0    10591.13     9510.06    564.63 o 
  15   5   0      251.79      266.34     50.86 o 
  17   5   0     2537.95     2359.01    213.00 o 
  19   5   0     6697.62     6713.34    851.21 o 
  21   5   0     1869.88     1823.37    280.76 o 
   0   6   0     6574.86     7004.18    367.95 o 
   2   6   0    13307.08    12747.43    675.64 o 
   4   6   0    27654.30    27039.18   1979.37 o 
   6   6   0     7528.27     6754.33    294.22 o 
   8   6   0      236.46      206.78     41.82 o 
  10   6   0     6536.83     5846.55    361.38 o 
  12   6   0    11314.26    11080.22    502.35 o 
  14   6   0     4053.29     4222.15    315.32 o 
  16   6   0     1546.90     1500.16    113.73 o 
  18   6   0     2115.37     2025.97    179.76 o 
   1   7   0    11431.08    11689.37    453.10 o 
   3   7   0     1957.05     1976.87    257.66 o 
   5   7   0      946.41      965.59    102.55 o 
   7   7   0    12083.72    12038.60    313.44 o 
   9   7   0    15213.12    14766.90    522.96 o 
  11   7   0     5362.57     5011.80    219.24 o 
  13   7   0     1613.59     1786.86    149.20 o 
  15   7   0     1582.48     1840.77    191.24 o 
  17   7   0     1636.38     1911.89    166.98 o 
   0   8   0    14534.83    15970.15    642.76 o 
   2   8   0     1745.15     1651.38    163.69 o 
   4   8   0      744.71      643.18     96.53 o 
   6   8   0     2567.81     2536.47    165.20 o 
   8   8   0    14041.88    14119.40    477.97 o 
  10   8   0     1793.66     1923.59    402.79 o 
  12   8   0       13.75       48.73     59.89 o 
  14   8   0     2113.18     2336.64    179.99 o 
   1   9   0     7110.50     8176.95    528.46 o 
   3   9   0       11.85      183.88    115.51 o 
   5   9   0     1009.41      949.30    125.54 o 
   7   9   0     6763.56     6905.92    552.58 o 
   9   9   0     2584.50     2688.79    369.17 o 
  11   9   0       12.65       56.74     80.13 o 
   2  10   0     2667.99     3354.25    369.07 o 
   4  10   0      185.22      333.40    194.32 o 
   6  10   0      877.92     1013.97    150.14 o 
 -23   1   1     1650.65     2017.48    183.11 o 
 -21   1   1      291.78      406.35    100.05 o 
 -19   1   1      337.54      495.79    122.40 o 
 -17   1   1     2942.88     3274.02    184.67 o 
 -15   1   1     2178.49     2443.14    107.09 o 
 -13   1   1      797.96      771.69     57.49 o 
 -11   1   1     1263.27     1338.97     75.21 o 
  -9   1   1       51.70       97.62     37.40 o 
  -7   1   1    82391.16    73717.74   5564.84 o 
  -5   1   1    25193.96    22574.70   4553.32 o 
  -3   1   1    12383.01    11685.50   2002.70 o 
  -1   1   1      199.22      244.82     39.31 o 
   1   1   1      458.84      364.48     15.93 o 
   3   1   1     2526.39     2345.83    163.42 o 
   5   1   1    33345.98    34549.72   1874.91 o 
   7   1   1      184.28      209.84     21.37 o 
   9   1   1    19069.31    18863.54    742.26 o 
  11   1   1     8676.09     9986.93    306.16 o 
  13   1   1     7621.93     8286.49    598.23 o 
  15   1   1        9.57       17.45     50.77 o 
  17   1   1     2605.52     2805.92    176.57 o 
  19   1   1      148.31      228.51     82.28 o 
  21   1   1     1445.15     1658.25    166.71 o 
  23   1   1      306.28      416.37    127.16 o 
 -24   2   1        5.85        0.00     54.13 o 
 -22   2   1     4626.92     5472.55    265.16 o 
 -20   2   1       42.25        0.00     50.44 o 
 -18   2   1     8333.71     8801.55    302.15 o 
 -16   2   1      520.22      532.92     59.26 o 
 -14   2   1    16047.73    15230.80   1011.64 o 
 -12   2   1      235.20      217.62     38.48 o 
 -10   2   1    14456.54    14069.33    617.69 o 
  -8   2   1     5204.78     5424.74    334.60 o 
  -6   2   1    33217.71    35039.11    898.89 o 
  -4   2   1     3036.65     3749.78    149.78 o 
  -2   2   1    76453.32    69890.55   5950.78 o 
   0   2   1     7590.00     7808.83    201.12 o 
   2   2   1    88297.66    78991.16   7186.90 o 
   4   2   1     3012.02     3200.26     64.60 o 
   6   2   1    19891.38    21263.99   1042.64 o 
   8   2   1     4668.83     4408.94    180.65 o 
  10   2   1    24749.44    26471.47   1019.33 o 
  12   2   1     1206.31     1206.50     73.51 o 
  14   2   1     7039.48     7709.38    566.24 o 
  16   2   1       71.54       70.91     44.15 o 
  18   2   1     5519.92     6218.10    733.77 o 
  20   2   1      440.23      535.28    106.46 o 
  22   2   1      754.43      846.23    133.32 o 
 -23   3   1      383.54      451.22    107.18 o 
 -21   3   1      357.43      437.06     84.45 o 
 -19   3   1     1094.31     1078.84    104.38 o 
 -17   3   1      605.06      662.00     67.67 o 
 -15   3   1     5807.56     5642.58    337.78 o 
 -13   3   1     3008.43     2634.78    122.03 o 
 -11   3   1    14306.67    14522.01    323.52 o 
  -9   3   1     8713.87     8721.21    147.04 o 
  -7   3   1    20789.47    24231.53    645.78 o 
  -5   3   1     6000.11     7149.35    220.17 o 
  -3   3   1    19424.51    20187.29    696.96 o 
  -1   3   1     5125.64     4384.62    276.45 o 
   1   3   1    17571.36    17684.30   1459.25 o 
   3   3   1     4220.83     4318.98    263.48 o 
   5   3   1     6698.64     6440.78    234.43 o 
   7   3   1     1294.99     1279.37     56.13 o 
   9   3   1     9573.26     9324.48    416.61 o 
  11   3   1      153.53      114.58     34.63 o 
  13   3   1     6915.83     7351.95    472.66 o 
  15   3   1      153.88      157.72     42.13 o 
  17   3   1     5745.88     5531.95    478.02 o 
  19   3   1       26.16       64.88     51.88 o 
  21   3   1     1736.57     2032.50    263.72 o 
 -22   4   1      289.15      397.86     86.34 o 
 -20   4   1        2.83        0.00     41.80 o 
 -18   4   1      502.40      540.83     66.77 o 
 -16   4   1      207.77      186.91     45.30 o 
 -14   4   1      233.52      202.02     42.27 o 
 -12   4   1       80.77      110.66     35.35 o 
 -10   4   1     1847.70     1770.92     73.57 o 
  -8   4   1     3481.24     4337.07    164.90 o 
  -6   4   1       60.39       95.15     24.06 o 
  -4   4   1     2691.14     3044.56     98.07 o 
  -2   4   1     1552.09     1640.03    149.44 o 
   0   4   1      125.22      113.64     17.26 o 
   2   4   1     7338.27     8296.38    541.66 o 
   4   4   1      398.23      401.51     30.72 o 
   6   4   1     5778.98     6182.62    207.44 o 
   8   4   1       37.09       41.44     23.19 o 
  10   4   1      795.97      854.18     58.97 o 
  12   4   1      609.84      513.07     54.12 o 
  14   4   1      144.66      171.73     42.05 o 
  16   4   1       10.86       28.90     33.73 o 
  18   4   1       74.04      107.46     48.97 o 
  20   4   1       78.09       72.83     54.82 o 
 -21   5   1      428.37      439.74     79.64 o 
 -19   5   1      355.49      457.13     65.41 o 
 -17   5   1       22.90       50.30     34.68 o 
 -15   5   1      651.14      624.59     64.94 o 
 -13   5   1      600.00      576.30     57.82 o 
 -11   5   1      276.32      247.69     40.67 o 
  -9   5   1       39.37       37.99     24.55 o 
  -7   5   1     5145.42     5438.39    280.55 o 
  -5   5   1     4347.38     4820.44    248.01 o 
  -3   5   1     2274.13     2056.89    132.52 o 
  -1   5   1      135.30       97.73     17.73 o 
   1   5   1     1987.24     1911.69    118.24 o 
   3   5   1     4406.78     4542.67    221.26 o 
   5   5   1     3809.35     4511.01    199.55 o 
   7   5   1      804.04      930.94     54.92 o 
   9   5   1     3698.65     3579.93    136.93 o 
  11   5   1      558.34      490.85     52.99 o 
  13   5   1      227.68      342.13     59.48 o 
  15   5   1      146.67      190.89     54.69 o 
  17   5   1       97.60      136.66     47.01 o 
  19   5   1       11.88       11.02     62.79 o 
 -20   6   1        0.53      101.85     50.97 o 
 -18   6   1      672.93      680.76     87.43 o 
 -16   6   1      752.70      634.61     79.59 o 
 -14   6   1     6669.13     6488.35    254.99 o 
 -12   6   1      134.87      142.41     41.84 o 
 -10   6   1    11980.06    11731.60    336.22 o 
  -8   6   1      224.50      234.57     34.24 o 
  -6   6   1     5618.58     5797.13    426.66 o 
  -4   6   1      386.44      466.79     55.18 o 
  -2   6   1    11048.25    11397.73    899.44 o 
   0   6   1     2810.50     2614.89    185.95 o 
   2   6   1    10804.20     9878.71    704.00 o 
   4   6   1       22.38       57.24     27.80 o 
   6   6   1     3587.61     3245.25    244.86 o 
   8   6   1      333.78      335.63     49.88 o 
  10   6   1     3189.30     3160.59    125.42 o 
  12   6   1     2105.53     2075.95    112.10 o 
  14   6   1     4455.16     4625.48    438.72 o 
  16   6   1      286.89      329.77     63.93 o 
  18   6   1     2441.71     2425.98    250.50 o 
 -17   7   1     1257.80     1464.68    155.18 o 
 -15   7   1     1420.55     1557.91    146.51 o 
 -13   7   1      697.57      801.35    137.31 o 
 -11   7   1      937.10     1035.35    117.80 o 
  -9   7   1      934.55     1085.90    115.00 o 
  -7   7   1      338.65      363.21     78.37 o 
  -5   7   1      143.15      101.09     53.37 o 
  -3   7   1     7552.10     8152.81   1448.81 o 
  -1   7   1      237.21      240.03     78.43 o 
   1   7   1    10860.93    11420.92    357.18 o 
   3   7   1     1720.79     2044.49    229.25 o 
   5   7   1    14129.84    13588.80    326.01 o 
   7   7   1      929.71      990.17    108.51 o 
   9   7   1     2446.09     2638.99    250.12 o 
  11   7   1      488.33      499.62     64.14 o 
  13   7   1     2562.70     2524.53    141.16 o 
  15   7   1      221.19      258.11     57.04 o 
  17   7   1      888.40     1066.52    103.76 o 
 -14   8   1      475.88      650.72    127.71 o 
 -12   8   1        7.11       15.69     55.42 o 
 -10   8   1     2881.69     2545.48    297.53 o 
  -8   8   1       17.47       39.76     58.29 o 
  -6   8   1     4337.11     4310.82    204.79 o 
  -4   8   1        6.18        0.00     43.36 o 
  -2   8   1     1803.78     1991.98    176.31 o 
   0   8   1      779.60      872.96    144.20 o 
   2   8   1       68.79      142.80     77.31 o 
   4   8   1        3.39       34.59     51.04 o 
   6   8   1     1533.54     1610.30    288.12 o 
   8   8   1       10.83        0.00     51.47 o 
  10   8   1      414.17      445.52     93.09 o 
  12   8   1       25.19       18.39     52.60 o 
  14   8   1      187.21      337.54     93.08 o 
 -11   9   1      103.40      101.57     83.17 o 
  -9   9   1      420.44      488.87    136.56 o 
  -7   9   1      305.04      289.42     91.92 o 
  -5   9   1       88.31       82.14     66.91 o 
  -3   9   1        8.77       17.51     87.94 o 
  -1   9   1       41.03       57.90     68.60 o 
   1   9   1        1.91       99.44     78.58 o 
   3   9   1      308.46      369.07    112.81 o 
   5   9   1       64.48       79.68     84.40 o 
   7   9   1       18.54       80.40    104.70 o 
   9   9   1       10.05        0.00     64.98 o 
  11   9   1      407.62      461.11    116.03 o 
  -6  10   1      268.94      322.92    112.36 o 
  -4  10   1      314.93      420.47    111.48 o 
  -2  10   1     1044.78      993.01    245.18 o 
   0  10   1      245.91      518.30    188.54 o 
   2  10   1     1098.10     1153.61    142.25 o 
   4  10   1       37.25       61.16     88.97 o 
 -24   0   2     6011.55     6976.42    446.58 o 
 -22   0   2      590.51      766.84    176.99 o 
 -20   0   2     1793.35     1974.10    224.13 o 
 -18   0   2    11600.16    12429.59    489.98 o 
 -16   0   2    35248.10    36220.32    787.33 o 
 -14   0   2       10.22       13.41     49.93 o 
 -12   0   2    21692.02    17560.83    461.67 o 
 -10   0   2    13923.77    13588.42    363.30 o 
  -8   0   2    70686.03    66717.54   1915.69 o 
  -6   0   2   153465.14   115163.71  18633.21 o 
  -4   0   2    17514.75    17242.59    680.26 o 
  -2   0   2    44920.37    43168.92   1635.52 o 
   0   0   2    67281.50    57399.12   1941.12 o 
   2   0   2     1338.00     1678.78     80.95 o 
   4   0   2     1135.07     1470.94     57.55 o 
   6   0   2    84470.83    72253.09   6053.64 o 
   8   0   2    49155.92    41301.68   3002.32 o 
  10   0   2      669.00      681.96     58.03 o 
  12   0   2     1883.77     1978.21     98.29 o 
  14   0   2    25813.30    27851.63    694.92 o 
  16   0   2    22769.41    27348.98    730.51 o 
  18   0   2       97.73      130.23     96.88 o 
  20   0   2       13.28        6.71    100.61 o 
  22   0   2     3822.85     4914.57    384.91 o 
 -23   1   2     2064.07     2282.52    183.79 o 
 -21   1   2      239.03      222.40     81.28 o 
 -19   1   2      952.93     1191.61    128.86 o 
 -17   1   2    10582.29    11278.42   1053.47 o 
 -15   1   2     6510.99     6632.61    316.45 o 
 -13   1   2       43.91       56.17     26.36 o 
 -11   1   2    11876.72    12176.04    257.57 o 
  -9   1   2   104044.20    93272.88   6982.46 o 
  -7   1   2    48514.14    44282.68   3767.66 o 
  -5   1   2    52962.13    54043.71   2358.66 o 
  -3   1   2    41522.25    42641.34    617.26 o 
  -1   1   2   106534.13    80972.13   5604.41 o 
   1   1   2    72477.25    65130.81   2682.50 o 
   3   1   2     2578.71     2961.12     96.26 o 
   5   1   2    17957.85    18434.37    695.86 o 
   7   1   2    55723.39    51354.14   2338.87 o 
   9   1   2    29259.44    29979.83    842.20 o 
  11   1   2       63.89      127.33     35.75 o 
  13   1   2     4428.59     4750.10    503.69 o 
  15   1   2    21535.84    23168.51   2160.03 o 
  17   1   2     2386.07     2686.83    185.56 o 
  19   1   2       37.22       67.11     70.93 o 
  21   1   2     1466.16     1544.79    165.11 o 
 -24   2   2     1693.38     2031.55    176.84 o 
 -22   2   2     1149.92     1349.88    187.70 o 
 -20   2   2     1495.36     1571.80    143.42 o 
 -18   2   2     2655.80     2659.08    147.08 o 
 -16   2   2    12904.18    12995.63    718.55 o 
 -14   2   2    10635.29    10475.82    384.41 o 
 -12   2   2    21933.61    22941.24    302.92 o 
 -10   2   2     7417.69     6932.48    216.76 o 
  -8   2   2    15309.16    13893.66    757.92 o 
  -6   2   2      724.11      688.12     34.53 o 
  -4   2   2    36755.43    37178.54   1314.93 o 
  -2   2   2    22973.42    25537.15    361.06 o 
   0   2   2    58133.67    50135.26   2391.14 o 
   2   2   2    19973.05    19621.34    872.55 o 
   4   2   2     5324.07     4869.79    209.59 o 
   6   2   2    29413.88    30619.47   1088.72 o 
   8   2   2    25676.15    28022.29    447.84 o 
  10   2   2    13374.27    14408.42    576.23 o 
  12   2   2     2541.12     2602.91    136.15 o 
  14   2   2     4693.43     5233.78    416.60 o 
  16   2   2      500.16      515.72     93.85 o 
  18   2   2     2833.57     2887.62    339.82 o 
  20   2   2     1421.24     1425.12    153.25 o 
  22   2   2     1411.44     1622.16    255.52 o 
 -23   3   2      827.56      977.96    150.54 o 
 -21   3   2     6421.82     6529.13    344.42 o 
 -19   3   2     5037.55     4989.82    298.52 o 
 -17   3   2      902.70      801.56     71.38 o 
 -15   3   2     5499.88     5480.39    235.67 o 
 -13   3   2    22183.60    19952.32    525.64 o 
 -11   3   2    15751.77    16114.45   1017.96 o 
  -9   3   2     1360.48     1577.06     42.64 o 
  -7   3   2    11352.97    12286.34    283.57 o 
  -5   3   2    48413.05    52293.94    460.10 o 
  -3   3   2    15030.42    15734.66    618.12 o 
  -1   3   2     2512.80     2524.80    290.36 o 
   1   3   2    27946.63    28094.37   1661.61 o 
   3   3   2    80967.55    69169.42   6036.75 o 
   5   3   2    33068.36    32059.63   1284.39 o 
   7   3   2      594.17      697.53     45.71 o 
   9   3   2     1948.35     1771.36     75.97 o 
  11   3   2    18587.28    20294.81    668.99 o 
  13   3   2     5911.22     6007.19    414.09 o 
  15   3   2      763.63      838.64     89.44 o 
  17   3   2     3438.90     3705.73    471.38 o 
  19   3   2     2594.81     2926.01    477.60 o 
  21   3   2      954.14     1019.00    137.89 o 
 -22   4   2     1086.60     1152.92    120.69 o 
 -20   4   2     7823.96     7181.91    377.96 o 
 -18   4   2     1163.65     1079.47     87.53 o 
 -16   4   2      256.19      227.50     45.86 o 
 -14   4   2    12376.28    12089.44    591.70 o 
 -12   4   2    32450.31    31374.64   1441.81 o 
 -10   4   2      123.25      102.58     29.59 o 
  -8   4   2      589.12      846.48     40.56 o 
  -6   4   2    45213.72    49490.01    975.68 o 
  -4   4   2    78150.33    76730.45   2493.16 o 
  -2   4   2     1242.61     1116.66    124.29 o 
   0   4   2     6296.29     7485.14    565.40 o 
   2   4   2    53947.25    53574.48   4919.58 o 
   4   4   2    45033.04    43247.64   2047.14 o 
   6   4   2     6455.69     6504.22    305.40 o 
   8   4   2      363.14      430.28     43.16 o 
  10   4   2    18702.82    19373.60    496.49 o 
  12   4   2    14321.99    15773.45    703.13 o 
  14   4   2      997.44     1120.16     78.99 o 
  16   4   2       38.71        9.90     32.00 o 
  18   4   2     5446.44     5249.67    629.99 o 
  20   4   2     3615.21     3917.48    524.45 o 
 -21   5   2     7004.07     6869.75    326.56 o 
 -19   5   2     3517.75     3131.13    241.48 o 
 -17   5   2     1237.87     1186.49     85.37 o 
 -15   5   2      104.61      103.32     36.72 o 
 -13   5   2    21205.26    21230.51    462.12 o 
 -11   5   2    14939.36    15251.56    364.16 o 
  -9   5   2       51.70       66.92     25.01 o 
  -7   5   2     3765.25     3779.32    136.29 o 
  -5   5   2    47660.43    48669.69   1834.39 o 
  -3   5   2    27177.41    27240.83   2068.40 o 
  -1   5   2      150.87      231.45     20.48 o 
   1   5   2     9240.29     8836.15   1079.92 o 
   3   5   2    36997.91    33747.17   1615.43 o 
   5   5   2     4981.41     4522.48    193.68 o 
   7   5   2     1588.57     1389.43     76.59 o 
   9   5   2     8165.72     8270.87    546.81 o 
  11   5   2    27019.22    28938.86   1575.60 o 
  13   5   2     5432.46     5667.35    276.10 o 
  15   5   2      315.26      388.21     66.01 o 
  17   5   2     1964.16     2055.60    286.69 o 
  19   5   2     6715.01     4816.20    340.94 o 
 -20   6   2     3321.56     3228.21    302.89 o 
 -18   6   2     1673.81     1832.03    130.62 o 
 -16   6   2      731.23      716.97    108.61 o 
 -14   6   2      647.92      761.29     66.52 o 
 -12   6   2     8061.97     7603.63    293.71 o 
 -10   6   2     3645.34     3566.74    129.12 o 
  -8   6   2     2287.97     2303.52    100.88 o 
  -6   6   2     7822.50     7853.62    542.49 o 
  -4   6   2    20830.80    21317.91   2422.06 o 
  -2   6   2     7603.36     7847.00    792.62 o 
   0   6   2     5683.84     5057.32    340.16 o 
   2   6   2     4533.17     4353.00    270.51 o 
   4   6   2     8778.72     8841.45    331.56 o 
   6   6   2     4586.69     4458.40    215.94 o 
   8   6   2     3570.86     3182.82    173.24 o 
  10   6   2    11363.97    11288.65    591.02 o 
  12   6   2     4108.86     4043.93    264.39 o 
  14   6   2      818.93      829.08     94.59 o 
  16   6   2     1276.89     1326.86    191.32 o 
  18   6   2     2863.61     2624.96    322.30 o 
 -17   7   2     4276.43     4546.73    238.76 o 
 -15   7   2     3357.58     3409.44    196.88 o 
 -13   7   2     1558.86     1583.58    137.89 o 
 -11   7   2     2356.11     2281.80    151.22 o 
  -9   7   2     5607.65     5041.63    211.65 o 
  -7   7   2     7738.43     7401.82    309.64 o 
  -5   7   2      839.38      831.15     82.87 o 
  -3   7   2     3153.01     3373.71    495.29 o 
  -1   7   2     1567.79     1459.02    163.39 o 
   1   7   2     9193.36     9836.88    333.44 o 
   3   7   2     7268.88     6716.86    344.83 o 
   5   7   2    10781.02     9803.14    715.80 o 
   7   7   2     9247.49     8933.88    431.59 o 
   9   7   2     2587.85     2341.60    158.19 o 
  11   7   2      397.34      414.23     63.48 o 
  13   7   2     1896.96     1976.74    120.06 o 
  15   7   2     3438.98     3496.84    161.78 o 
 -16   8   2     4082.75     4398.14    242.37 o 
 -14   8   2     1441.94     1398.25    151.33 o 
 -12   8   2       46.96       10.48     57.58 o 
 -10   8   2     6411.64     6082.69    382.86 o 
  -8   8   2     7606.86     7206.42    267.53 o 
  -6   8   2      197.41      212.39     72.84 o 
  -4   8   2       14.60        7.20     56.01 o 
  -2   8   2    14510.58    15606.43   2736.93 o 
   0   8   2    15692.04    17768.55    481.57 o 
   2   8   2     1070.92     1295.57    220.21 o 
   4   8   2      175.54      218.28     69.91 o 
   6   8   2     5048.02     5265.51    398.79 o 
   8   8   2     8292.56     8069.43    282.24 o 
  10   8   2      696.05      732.86    109.05 o 
  12   8   2      242.05      288.32     88.07 o 
 -11   9   2     2115.34     1954.88    178.98 o 
  -9   9   2     6463.97     6470.20    320.26 o 
  -7   9   2     3711.71     3552.98    506.94 o 
  -5   9   2      101.44      134.91     72.95 o 
  -3   9   2     1900.33     2056.63    287.84 o 
  -1   9   2    12219.32    14038.17    455.10 o 
   1   9   2     6494.92     7861.00    489.24 o 
   3   9   2      327.49      320.92    107.78 o 
   5   9   2     1441.00     1350.93    137.76 o 
   7   9   2     6480.38     6868.82    495.67 o 
   9   9   2     1331.68     1427.17    152.74 o 
  -6  10   2      989.47     1021.18    152.93 o 
  -4  10   2      800.85      752.05    132.69 o 
   0  10   2     2498.93     3094.36    342.43 o 
   2  10   2     1013.42      822.20    129.76 o 
   4  10   2      674.86      813.30    130.29 o 
 -25   1   3        0.90        0.00     70.04 o 
 -23   1   3      858.05     1089.89    141.80 o 
 -21   1   3      185.12      165.31     70.66 o 
 -19   1   3     5167.69     5119.42    471.26 o 
 -17   1   3       16.47       14.39     35.64 o 
 -15   1   3     8948.22     8275.22    446.39 o 
 -13   1   3     2232.83     2156.23    101.56 o 
 -11   1   3     2712.62     2328.67    218.11 o 
  -9   1   3      186.00      208.42     33.03 o 
  -7   1   3    57982.32    58047.93   1561.58 o 
  -5   1   3     9102.58    10550.67    320.18 o 
  -3   1   3    30793.70    34358.67   1218.11 o 
  -1   1   3     1798.83     2167.50     88.18 o 
   1   1   3    43394.52    43205.38    978.17 o 
   3   1   3     1001.99     1095.27     44.60 o 
   5   1   3     3018.17     3071.83    122.51 o 
   7   1   3      267.91      324.26     26.67 o 
   9   1   3    15514.22    15602.90    183.74 o 
  11   1   3      968.46     1127.90     76.88 o 
  13   1   3     2974.64     2959.10    326.58 o 
  15   1   3      570.65      540.50    130.41 o 
  17   1   3     1040.55     1242.00    133.60 o 
  19   1   3       29.19       35.90     67.09 o 
  21   1   3      695.74      955.50    143.83 o 
 -24   2   3       42.12      140.39     86.62 o 
 -22   2   3     1529.77     1647.33    188.54 o 
 -20   2   3     2154.85     2142.79    132.35 o 
 -18   2   3     2815.58     2636.43    241.12 o 
 -16   2   3     6544.55     6540.53    292.49 o 
 -14   2   3    14194.72    14916.86    263.42 o 
 -12   2   3    11919.79    13044.10    264.63 o 
 -10   2   3     7012.35     6480.23    227.66 o 
  -8   2   3     9959.40     9501.89    294.51 o 
  -6   2   3     5702.34     5136.40    315.93 o 
  -4   2   3     7048.48     7241.14    502.09 o 
  -2   2   3    16537.80    16640.65   1687.65 o 
   0   2   3    47749.87    43720.98   1320.91 o 
   2   2   3    26774.74    29935.32   1467.98 o 
   4   2   3     7606.44     7236.02    276.77 o 
   6   2   3     4221.17     4022.41    123.01 o 
   8   2   3    20381.97    21277.10    497.27 o 
  10   2   3     1921.80     1855.78     82.35 o 
  12   2   3     6480.25     6910.25    324.07 o 
  14   2   3      529.14      699.53    117.13 o 
  16   2   3     7102.03     7291.15   1256.08 o 
  18   2   3     1930.23     2098.16    250.02 o 
  20   2   3     2252.74     2523.08    197.20 o 
 -23   3   3     3032.60     3039.29    173.00 o 
 -21   3   3      331.91      283.54     71.60 o 
 -19   3   3     3021.65     3001.56    265.85 o 
 -17   3   3     1200.56     1174.16     80.89 o 
 -15   3   3     4245.71     4165.32    126.49 o 
 -13   3   3      101.67       86.84     39.24 o 
 -11   3   3    10195.84    10156.14    551.89 o 
  -9   3   3      469.40      449.92     30.52 o 
  -7   3   3    25145.43    26392.46    677.09 o 
  -5   3   3      206.50      247.89     26.81 o 
  -3   3   3    33590.22    36406.35    266.74 o 
  -1   3   3     4389.53     4804.34    589.94 o 
   1   3   3    24791.59    24861.25   1418.16 o 
   3   3   3       28.26       53.70     22.90 o 
   5   3   3    34708.03    34247.23   1675.14 o 
   7   3   3     1229.33     1314.22    134.86 o 
   9   3   3     8876.79     9674.16    284.44 o 
  11   3   3      338.98      361.09     49.95 o 
  13   3   3     8577.99     9037.41    773.02 o 
  15   3   3       63.96      130.29     40.60 o 
  17   3   3     2853.11     2761.02    742.90 o 
  19   3   3      105.07       44.99     61.33 o 
 -22   4   3      143.33      155.71     63.87 o 
 -20   4   3       33.34       49.89     35.60 o 
 -18   4   3      211.88      232.25     49.29 o 
 -16   4   3       86.41       65.04     33.83 o 
 -14   4   3       18.56        0.65     25.61 o 
 -12   4   3     1936.23     1793.88     88.58 o 
 -10   4   3     2625.07     2506.40     91.08 o 
  -8   4   3      182.20      237.17     26.68 o 
  -6   4   3     2222.39     2588.43     94.58 o 
  -4   4   3       15.63       37.44     11.64 o 
  -2   4   3       29.80       79.26     28.75 o 
   0   4   3      992.87     1164.88    328.55 o 
   2   4   3      175.07      291.56     27.38 o 
   4   4   3     1458.25     1546.59     68.05 o 
   6   4   3     1315.38     1351.97     60.15 o 
   8   4   3      322.80      305.56     40.95 o 
  10   4   3       36.39       66.54     32.59 o 
  12   4   3     1610.99     1732.72    103.93 o 
  14   4   3       26.71       28.13     33.55 o 
  16   4   3      261.70      280.83     59.40 o 
  18   4   3      429.56      148.11     80.86 o 
 -21   5   3      147.55      215.19     49.97 o 
 -19   5   3     1090.28     1060.15     87.16 o 
 -17   5   3       29.97       68.98     34.68 o 
 -15   5   3     2024.32     2000.51     93.64 o 
 -13   5   3        0.47        0.00     25.97 o 
 -11   5   3      747.40      832.70     61.63 o 
  -9   5   3       33.48       35.75     22.65 o 
  -7   5   3     4055.41     4198.34    145.26 o 
  -5   5   3       53.65       88.91     29.51 o 
  -3   5   3      407.87      338.31     52.23 o 
  -1   5   3      678.22      649.18    130.88 o 
   1   5   3      729.57      542.57     60.13 o 
   3   5   3      156.83      176.70     35.35 o 
   5   5   3     2501.12     2381.27    107.43 o 
   7   5   3      756.68      744.01     63.53 o 
   9   5   3     3940.49     3964.32    143.83 o 
  11   5   3        4.15        2.89     34.69 o 
  13   5   3     1572.65     1618.69    104.68 o 
  15   5   3      871.52      944.17     92.69 o 
  17   5   3      205.76      192.89     63.62 o 
 -20   6   3      199.50      250.35     86.17 o 
 -18   6   3      591.43      617.99     88.24 o 
 -16   6   3      446.69      559.97     77.33 o 
 -14   6   3      985.80      939.69     85.33 o 
 -12   6   3     3506.15     3314.22    131.69 o 
 -10   6   3     4147.80     3870.88    169.94 o 
  -8   6   3     4974.68     5042.10    158.51 o 
  -6   6   3     3685.79     3918.25    210.05 o 
  -4   6   3     3508.96     3996.88    601.77 o 
  -2   6   3     5248.68     5530.68    621.98 o 
   0   6   3    16734.35    15595.25   1444.24 o 
   2   6   3     3364.66     3110.15    224.41 o 
   4   6   3     4528.40     4440.08    233.05 o 
   6   6   3     4838.37     4550.90    225.80 o 
   8   6   3     1969.03     1769.44    117.75 o 
  10   6   3      602.89      552.37     67.12 o 
  12   6   3     1281.38     1479.83    161.16 o 
  14   6   3      868.95     1090.43     97.09 o 
  16   6   3      856.42      851.48    114.37 o 
 -19   7   3     1681.32     1911.15    170.05 o 
 -17   7   3        1.16       48.69     57.86 o 
 -15   7   3     4591.67     4460.31    297.81 o 
 -13   7   3      212.33      188.64     71.15 o 
 -11   7   3     8272.56     7355.58    262.31 o 
  -9   7   3      275.02      263.78     71.23 o 
  -7   7   3     8562.66     8309.35    467.16 o 
  -5   7   3      424.54      477.02     52.96 o 
  -3   7   3     3889.01     3747.57    328.38 o 
  -1   7   3     1797.14     1858.78    203.54 o 
   1   7   3     5183.82     4342.28    336.78 o 
   3   7   3      358.36      390.61     51.19 o 
   5   7   3     5327.30     4949.10    284.71 o 
   7   7   3       13.94       14.70     32.88 o 
   9   7   3     3071.38     3239.24    158.19 o 
  11   7   3      392.74      525.16     70.62 o 
  13   7   3     1932.92     1930.73    147.40 o 
  15   7   3        7.81      104.68     48.70 o 
 -16   8   3       61.80        0.00     64.16 o 
 -14   8   3      107.32      126.57     70.40 o 
 -12   8   3      302.27      233.46     82.94 o 
 -10   8   3      112.14      123.19     67.03 o 
  -8   8   3      576.68      545.44     96.56 o 
  -6   8   3      172.44      235.25     70.59 o 
  -4   8   3     2797.90     2795.92    440.80 o 
  -2   8   3      818.95      870.59    155.75 o 
   0   8   3      140.54      142.52     66.45 o 
   2   8   3       66.97       53.57     54.58 o 
   4   8   3      932.53      964.52    110.50 o 
   6   8   3       73.66       33.72     58.85 o 
   8   8   3      680.89      720.04    107.57 o 
  10   8   3      177.20      194.91     72.91 o 
  12   8   3      962.55     1153.61    217.79 o 
 -13   9   3      458.87      452.21    127.00 o 
 -11   9   3        4.49       33.97     82.35 o 
  -9   9   3      124.27      116.91     76.94 o 
  -7   9   3     1078.25     1120.22    137.19 o 
  -5   9   3       95.37      144.32     74.30 o 
  -3   9   3       46.49      148.44     85.98 o 
  -1   9   3        0.64      108.32     76.75 o 
   1   9   3       11.66      102.10    107.87 o 
   3   9   3        3.94       26.19     56.96 o 
   5   9   3       16.52        0.00     59.06 o 
   7   9   3       95.17      106.55     76.91 o 
   9   9   3       21.20        0.00    153.33 o 
  -6  10   3      381.62      547.55    124.85 o 
  -4  10   3      400.18      407.47    113.85 o 
  -2  10   3      177.62      204.01    152.40 o 
   0  10   3      484.03      661.76    215.00 o 
   2  10   3       32.96       72.37     80.51 o 
 -24   0   4     4968.13     4743.54    349.88 o 
 -22   0   4       23.29       67.44     80.11 o 
 -20   0   4       70.95       30.18     71.54 o 
 -18   0   4     7283.87     6105.81    329.20 o 
 -16   0   4    10751.26     8670.87    362.37 o 
 -14   0   4     4489.28     3857.84    225.06 o 
 -12   0   4     7769.00     8854.78    315.79 o 
 -10   0   4   135649.17   123926.66  14046.73 o 
  -8   0   4     8968.13     9146.47    445.40 o 
  -6   0   4     6822.34     7019.82    286.09 o 
  -4   0   4     1272.93     1254.30     44.42 o 
  -2   0   4   161368.25   133192.70   5204.16 o 
   0   0   4    19256.21    18921.30   1135.72 o 
   2   0   4    13247.06    13928.81    353.05 o 
   4   0   4    11579.54    14130.05    303.31 o 
   6   0   4    94692.81    86415.72   7811.53 o 
   8   0   4    22704.81    22138.19   2245.45 o 
  10   0   4      345.27      330.84     51.92 o 
  12   0   4      830.49      837.63    137.68 o 
  14   0   4    17546.47    17101.77    561.90 o 
  16   0   4     4728.75     4308.14    307.78 o 
  18   0   4      390.42      345.78    134.14 o 
  20   0   4     1094.36     1158.64    217.79 o 
 -25   1   4     5438.13     5896.21    685.79 o 
 -23   1   4      576.13      601.87    114.11 o 
 -21   1   4      852.05      966.52    179.97 o 
 -19   1   4     2988.61     2727.03    359.76 o 
 -17   1   4    22243.85    20303.17    646.99 o 
 -15   1   4     9495.64     8291.86    203.83 o 
 -13   1   4      743.17      700.78     65.27 o 
 -11   1   4     5781.17     5404.02    133.63 o 
  -9   1   4    45117.79    46217.18   1669.56 o 
  -7   1   4    15047.90    15869.75    510.09 o 
  -5   1   4     6566.52     7034.77    229.78 o 
  -3   1   4    28194.70    29643.49    931.61 o 
  -1   1   4    79314.08    69801.46    690.48 o 
   1   1   4     7797.23     7686.41    267.59 o 
   3   1   4      619.44      597.80     28.45 o 
   5   1   4    29024.35    30838.97   1084.62 o 
   7   1   4    28105.69    28337.28   1543.22 o 
   9   1   4     1208.92     1254.06     57.46 o 
  11   1   4       61.33       29.83     30.41 o 
  13   1   4     8518.30     7808.97    410.71 o 
  15   1   4    12073.67    11311.60   1444.62 o 
  17   1   4      504.71      547.90    102.87 o 
  19   1   4       29.43       72.96     77.58 o 
 -24   2   4      911.14     1050.93    143.82 o 
 -22   2   4     2536.63     2735.18    499.95 o 
 -20   2   4     4381.32     4087.38    415.41 o 
 -18   2   4    11587.08    11520.22    546.89 o 
 -16   2   4     7226.04     7001.48    194.56 o 
 -14   2   4     2199.73     2096.10    102.31 o 
 -12   2   4      814.97      797.68     43.24 o 
 -10   2   4    29550.69    29446.47   1613.67 o 
  -8   2   4    31037.70    30223.05    688.41 o 
  -6   2   4    31921.53    32182.36    519.43 o 
  -4   2   4    16243.71    16643.03    558.16 o 
  -2   2   4    28209.70    28650.47   1498.34 o 
   0   2   4    18560.35    17484.62    937.47 o 
   2   2   4    53989.01    56688.72   2520.90 o 
   4   2   4    27988.15    31607.29   1657.48 o 
   6   2   4    19971.08    21218.00    838.04 o 
   8   2   4     9749.03    10427.60    248.38 o 
  10   2   4     1165.06     1122.78     68.79 o 
  12   2   4     5441.96     5420.23    392.98 o 
  14   2   4     6667.95     6533.32    985.19 o 
  16   2   4     2559.14     2305.98    537.96 o 
  18   2   4      751.09      738.91    148.86 o 
  20   2   4     2370.76     2569.80    263.06 o 
 -23   3   4     3754.23     3712.37    219.62 o 
 -21   3   4     6405.21     6154.19    543.83 o 
 -19   3   4     2409.16     2294.78    108.37 o 
 -17   3   4      112.59      144.20     49.25 o 
 -15   3   4    14944.02    15354.93    338.23 o 
 -13   3   4    21784.70    21314.96    765.03 o 
 -11   3   4    11814.06    10932.14    137.39 o 
  -9   3   4      287.09      302.34     28.53 o 
  -7   3   4    35810.46    33734.89   2603.99 o 
  -5   3   4    85113.98    78669.70   5691.17 o 
  -3   3   4    34958.54    35175.36   2818.81 o 
  -1   3   4    26953.10    29138.18   2257.38 o 
   1   3   4    21905.80    22259.92    750.26 o 
   3   3   4    31894.60    34984.43   1955.16 o 
   5   3   4     5849.44     5821.40    413.10 o 
   7   3   4     4752.84     5007.89    285.02 o 
   9   3   4    16152.94    16629.48    743.19 o 
  11   3   4    31569.64    33540.95   1024.95 o 
  13   3   4      917.94      968.39     74.66 o 
  15   3   4      691.20      786.09    123.56 o 
  17   3   4     3413.47     3264.27    763.39 o 
  19   3   4     2722.91     2540.47    260.27 o 
 -22   4   4     6445.40     6065.49    459.05 o 
 -20   4   4     7021.15     6925.59    219.05 o 
 -18   4   4      129.33      119.49     39.54 o 
 -16   4   4      484.84      460.35     63.94 o 
 -14   4   4    27899.12    27484.94   1479.87 o 
 -12   4   4    30600.14    29232.86   1610.42 o 
 -10   4   4       68.25       91.14     21.32 o 
  -8   4   4     4572.38     4901.40    152.50 o 
  -6   4   4    43898.44    47025.28    871.91 o 
  -4   4   4    39046.50    39674.96   1777.86 o 
  -2   4   4      177.70      145.80     36.45 o 
   0   4   4     4731.02     4709.16    498.55 o 
   2   4   4    68161.50    66356.98   3726.61 o 
   4   4   4    20058.59    21534.81   1418.01 o 
   6   4   4      276.68      330.56     45.82 o 
   8   4   4     5868.66     5865.12    321.49 o 
  10   4   4    33559.14    35356.62   1830.06 o 
  12   4   4     4077.76     4026.24    348.28 o 
  14   4   4       32.31       88.50     52.17 o 
  16   4   4      345.23      370.29    170.19 o 
  18   4   4    10680.91     7184.89    419.75 o 
 -21   5   4     3835.34     3625.90    148.30 o 
 -19   5   4     2159.78     1909.26    104.19 o 
 -17   5   4      205.98      191.14     49.45 o 
 -15   5   4     5584.71     5213.47    247.51 o 
 -13   5   4    18635.46    19009.63    381.53 o 
 -11   5   4     6035.99     6077.92    169.58 o 
  -9   5   4       88.62      102.28     30.62 o 
  -7   5   4    18300.80    19272.33    656.43 o 
  -5   5   4    36254.88    38454.61   1489.37 o 
  -3   5   4     2282.44     2112.01    199.63 o 
  -1   5   4     1211.44     1366.19    179.23 o 
   1   5   4    10560.37     9402.07   1333.02 o 
   3   5   4    44488.07    43377.38   3939.92 o 
   5   5   4     1674.59     1476.00    125.57 o 
   7   5   4       57.03       71.89     35.34 o 
   9   5   4     4914.79     5248.34    319.27 o 
  11   5   4    16411.35    17558.17   1081.72 o 
  13   5   4     1457.76     1632.64    284.77 o 
  15   5   4      622.13      758.59    127.62 o 
  17   5   4     2020.41     2141.77    576.43 o 
 -20   6   4     1378.99     1366.75    120.35 o 
 -18   6   4      617.57      664.93     87.85 o 
 -16   6   4      836.76      921.07     91.95 o 
 -14   6   4     4589.00     4537.83    167.70 o 
 -12   6   4     4336.89     4196.36    259.06 o 
 -10   6   4     2178.42     1999.87    112.74 o 
  -8   6   4     1949.90     1925.77    106.67 o 
  -6   6   4    19405.31    19765.21    859.37 o 
  -4   6   4     3822.59     3609.22    396.92 o 
  -2   6   4      387.44      507.13    131.16 o 
   0   6   4     2497.17     2274.55    308.99 o 
   2   6   4    13325.03    12926.88    826.39 o 
   4   6   4     7572.04     7187.74    403.37 o 
   6   6   4      692.11      612.62     62.67 o 
   8   6   4      963.64     1044.86     79.85 o 
  10   6   4     5493.34     5549.59    368.41 o 
  12   6   4     2924.71     3341.04    241.36 o 
  14   6   4       48.11      115.01     51.39 o 
  16   6   4     2267.79     2559.56    646.67 o 
 -19   7   4     2072.20     2164.20    177.89 o 
 -17   7   4     2138.98     2151.52    170.86 o 
 -15   7   4      965.35      970.53    123.15 o 
 -13   7   4     2519.00     2312.05    157.27 o 
 -11   7   4     5496.31     5359.47    256.80 o 
  -9   7   4     3724.10     3430.04    131.93 o 
  -7   7   4       12.95        0.00     36.35 o 
  -5   7   4      328.55      373.50     73.46 o 
  -3   7   4    14783.05    16289.70   1426.82 o 
  -1   7   4    12878.43    15090.04    564.69 o 
   1   7   4     4641.64     4567.43    812.48 o 
   3   7   4      695.64      728.59     66.02 o 
   5   7   4     3011.36     2969.91    184.57 o 
   7   7   4     5931.25     5784.78    355.92 o 
   9   7   4     2587.81     2247.86    149.43 o 
  11   7   4       97.59       95.74     47.04 o 
  13   7   4     1260.48     1376.80    164.04 o 
 -16   8   4     2959.87     2961.23    201.42 o 
 -14   8   4        9.15        9.88     60.60 o 
 -12   8   4      114.97      149.00     79.36 o 
 -10   8   4     7454.28     7208.13    274.36 o 
  -8   8   4     8057.17     7824.65    282.44 o 
  -6   8   4     1870.81     1659.99    139.42 o 
  -4   8   4     1146.70     1399.54    309.73 o 
  -2   8   4    14858.10    16047.20   3137.30 o 
   0   8   4     3700.33     3853.18    699.02 o 
   2   8   4      151.54      169.80     64.18 o 
   4   8   4     1465.52     1507.23    133.53 o 
   6   8   4    11571.92    11729.83    598.04 o 
   8   8   4     3198.95     3154.91    334.05 o 
  10   8   4      109.10      137.86     36.74 o 
 -13   9   4       31.49       98.19     94.19 o 
 -11   9   4     4058.35     3999.00    232.23 o 
  -9   9   4     9825.62     9674.26    339.27 o 
  -7   9   4     2440.56     2264.39    175.01 o 
  -5   9   4      496.44      379.04     91.68 o 
  -3   9   4     3419.63     3816.93    540.75 o 
  -1   9   4     8740.16    10366.63    544.95 o 
   1   9   4     1881.32     1896.61    361.81 o 
   3   9   4       73.91      121.84     70.58 o 
   5   9   4     3231.69     2841.35    343.73 o 
   7   9   4     6184.14     7008.46    517.56 o 
  -6  10   4      402.96      384.24    114.26 o 
  -4  10   4      910.96      871.23    138.88 o 
   0  10   4     2247.79     2408.38    333.86 o 
 -25   1   5        4.31       47.34     68.76 o 
 -23   1   5      617.15      713.31    139.36 o 
 -21   1   5      406.23      438.37     93.20 o 
 -19   1   5     2844.64     2548.33    162.30 o 
 -17   1   5     1941.90     1697.35    155.65 o 
 -15   1   5     1363.05     1162.99     83.47 o 
 -13   1   5      553.58      465.15     54.68 o 
 -11   1   5    15632.24    15256.31    793.97 o 
  -9   1   5       83.41       73.55     18.91 o 
  -7   1   5     1209.23     1298.93     61.11 o 
  -5   1   5    12542.37    12875.98    335.09 o 
  -3   1   5    21988.80    22895.46    798.46 o 
  -1   1   5     3643.23     3408.06    139.94 o 
   1   1   5      444.67      325.06     25.03 o 
   3   1   5     6968.92     7322.18    132.73 o 
   5   1   5     1379.53     1237.70     58.33 o 
   7   1   5     5683.43     5541.46    209.83 o 
   9   1   5     4227.91     4065.87    165.41 o 
  11   1   5     4768.03     4586.74    148.68 o 
  13   1   5     3164.52     2557.11    157.81 o 
  15   1   5      745.64      697.90    164.23 o 
  17   1   5      197.83      158.88     75.63 o 
  19   1   5      538.73      600.02    125.27 o 
 -24   2   5     1526.21     1543.99    160.85 o 
 -22   2   5      630.09      624.11     91.11 o 
 -20   2   5     3586.18     3355.61    222.61 o 
 -18   2   5     1163.69     1064.51     93.59 o 
 -16   2   5     7192.12     7194.08    193.59 o 
 -14   2   5      564.14      531.18     62.09 o 
 -12   2   5    49529.61    48371.37   2426.16 o 
 -10   2   5     1958.48     1926.19     60.52 o 
  -8   2   5    15464.32    16739.94    383.71 o 
  -6   2   5      224.19      212.83     29.39 o 
  -4   2   5    40601.81    45796.35   1483.90 o 
  -2   2   5     2270.78     2521.72    145.74 o 
   0   2   5    36863.83    36970.60   1338.91 o 
   2   2   5        4.52       23.47     11.69 o 
   4   2   5    37339.32    39172.13   1415.38 o 
   6   2   5     4008.17     4255.77    236.16 o 
   8   2   5    18218.76    19793.20   1117.29 o 
  10   2   5       33.88       60.25     35.28 o 
  12   2   5     4968.69     4667.30    159.51 o 
  14   2   5      710.16      625.22     98.33 o 
  16   2   5     3595.95     3312.88    610.15 o 
  18   2   5        1.94        0.00     63.98 o 
 -25   3   5      187.92      197.95     98.84 o 
 -23   3   5      867.44      944.91    114.08 o 
 -21   3   5      951.29      912.76    102.10 o 
 -19   3   5     4466.47     4380.67    263.01 o 
 -17   3   5      880.07      907.23     85.17 o 
 -15   3   5     4157.38     4240.50    143.93 o 
 -13   3   5     1889.74     1815.11    127.93 o 
 -11   3   5     4937.73     4691.34    104.10 o 
  -9   3   5     1500.95     1194.52     69.03 o 
  -7   3   5    22376.39    20802.78   1624.53 o 
  -5   3   5     3773.49     3647.60    204.56 o 
  -3   3   5     9077.14     8646.14   1268.28 o 
  -1   3   5      208.14      135.20     33.60 o 
   1   3   5    12956.62    13277.26    584.50 o 
   3   3   5     7746.48     8148.70    467.55 o 
   5   3   5     4017.84     4225.04    190.59 o 
   7   3   5     2372.25     2608.00    181.19 o 
   9   3   5     1377.77     1392.98     90.95 o 
  11   3   5     2274.20     2453.92    131.19 o 
  13   3   5      402.48      476.28     68.16 o 
  15   3   5     2246.14     2278.56    258.78 o 
  17   3   5      174.81       56.64     86.26 o 
 -24   4   5      112.44       88.80     60.55 o 
 -22   4   5      278.13      247.17     72.75 o 
 -20   4   5      187.08      284.76     55.25 o 
 -18   4   5      431.78      489.99     71.57 o 
 -16   4   5      184.21      220.95     52.10 o 
 -14   4   5      726.43      740.78     69.89 o 
 -12   4   5        8.62       37.42     29.46 o 
 -10   4   5      180.63      244.02     30.21 o 
  -8   4   5     8490.92     9581.02    133.70 o 
  -6   4   5      600.17      647.10     51.89 o 
  -4   4   5     2924.29     3322.86    286.54 o 
  -2   4   5      199.70      242.56     43.47 o 
   0   4   5     2207.60     2085.44    234.00 o 
   2   4   5      169.22      216.58     34.40 o 
   4   4   5       54.81       53.61     28.95 o 
   6   4   5      198.92      230.75     41.45 o 
   8   4   5     1847.74     1853.73    106.32 o 
  10   4   5      419.93      493.60     82.43 o 
  12   4   5     1081.82     1190.01    119.53 o 
  14   4   5        1.28        0.00     38.44 o 
  16   4   5      918.10      647.97    148.11 o 
  18   4   5       12.41        2.42     60.92 o 
 -21   5   5      255.07      322.58     55.68 o 
 -19   5   5      462.55      457.54     62.75 o 
 -17   5   5      211.54      250.64     52.56 o 
 -15   5   5      110.16       83.29     52.82 o 
 -13   5   5     2276.43     2250.97    126.63 o 
 -11   5   5     1577.51     1488.92    100.33 o 
  -9   5   5      799.11      826.05     59.88 o 
  -7   5   5     5443.37     5558.97    283.14 o 
  -5   5   5    11239.67    12511.67    444.07 o 
  -3   5   5     2281.99     2814.90    206.80 o 
  -1   5   5      118.65      164.85     92.97 o 
   1   5   5     1171.61     1065.52    112.94 o 
   3   5   5     2255.02     2185.26    155.83 o 
   5   5   5     1025.57      979.86     68.84 o 
   7   5   5      111.59       64.63     35.99 o 
   9   5   5     2251.22     2303.75    359.29 o 
  11   5   5      313.35      305.58     79.01 o 
  13   5   5     1947.12     1849.81    202.70 o 
  15   5   5      162.97      243.12     92.41 o 
 -20   6   5     2892.87     2825.70    155.79 o 
 -18   6   5      283.47      284.27     67.75 o 
 -16   6   5     2542.23     2452.31    129.38 o 
 -14   6   5      326.25      288.55     70.73 o 
 -12   6   5     6329.83     5908.37    194.81 o 
 -10   6   5      152.55      124.42     48.38 o 
  -8   6   5     3763.06     3883.98    215.42 o 
  -6   6   5     1753.55     1747.30    143.71 o 
  -4   6   5     6174.73     6251.91    588.26 o 
  -2   6   5      268.46      219.37     56.64 o 
   0   6   5     6424.31     5740.48   1111.69 o 
   2   6   5       24.15       21.77     30.72 o 
   4   6   5     9960.01     9593.98    496.79 o 
   6   6   5      180.03      146.23     53.91 o 
   8   6   5     3033.88     2875.13    238.47 o 
  10   6   5      529.28      597.24     95.77 o 
  12   6   5     1391.25     1599.86    370.10 o 
  14   6   5       41.82      104.83     49.21 o 
 -19   7   5     1221.75     1380.10    154.43 o 
 -17   7   5       20.01       65.20     57.82 o 
 -15   7   5     2113.22     2080.28    124.30 o 
 -13   7   5       95.27       92.34     46.88 o 
 -11   7   5     1410.72     1312.22    104.31 o 
  -9   7   5     2702.42     2777.27    164.32 o 
  -7   7   5     2296.53     2340.41    145.80 o 
  -5   7   5     1879.48     1841.02    173.40 o 
  -3   7   5     2032.51     2084.04    411.92 o 
  -1   7   5     2117.61     2290.79    271.35 o 
   1   7   5     2986.44     2745.64    110.98 o 
   3   7   5     1988.70     1829.92    182.67 o 
   5   7   5     1814.46     1662.71    126.80 o 
   7   7   5     1550.62     1523.22    126.56 o 
   9   7   5     1467.16     1270.89    135.82 o 
  11   7   5     1123.33     1244.25    185.56 o 
  13   7   5     1189.79     1283.50    238.29 o 
 -16   8   5     1363.96     1253.68    150.15 o 
 -14   8   5      614.75      508.09    100.71 o 
 -12   8   5       35.78       70.16     68.34 o 
 -10   8   5      466.47      411.88     91.05 o 
  -8   8   5     1188.04     1148.95    157.43 o 
  -6   8   5      222.94      208.48     88.31 o 
  -4   8   5     2587.35     3162.92    270.14 o 
  -2   8   5      196.10      241.27    123.71 o 
   0   8   5     2005.43     1948.89    276.11 o 
   2   8   5      981.31      862.10    164.04 o 
   4   8   5      215.38      254.13     68.28 o 
   6   8   5        1.06       43.25     39.18 o 
   8   8   5      218.21      323.19     71.94 o 
  10   8   5       37.15       64.43     44.77 o 
 -13   9   5       54.81       14.09     86.54 o 
 -11   9   5        1.45       45.82     86.96 o 
  -9   9   5      117.08      123.63     79.31 o 
  -7   9   5        6.48        0.00     57.83 o 
  -5   9   5      432.56      419.46     91.45 o 
  -3   9   5      277.33      203.63     86.49 o 
  -1   9   5      215.25      199.35    132.84 o 
   1   9   5      163.81      168.42    137.49 o 
   3   9   5       86.25      124.08    143.27 o 
   5   9   5       82.80      111.41    160.22 o 
   7   9   5        7.23       22.17    172.52 o 
 -26   0   6     6226.89     6130.77    405.40 o 
 -24   0   6     1093.84     1109.83    190.22 o 
 -22   0   6      307.22      283.37    107.68 o 
 -20   0   6     1974.55     1651.23    192.64 o 
 -18   0   6    31842.36    29355.13    702.37 o 
 -16   0   6    17911.48    17170.71    490.54 o 
 -14   0   6     3357.20     3731.90    210.71 o 
 -12   0   6     8402.84     8298.72    257.01 o 
 -10   0   6   115319.41   103303.04   8510.92 o 
  -8   0   6    42888.37    41991.48   1835.19 o 
  -6   0   6      445.82      454.02     33.22 o 
  -4   0   6     8528.77     9683.85    736.65 o 
  -2   0   6    47722.81    49440.37   3115.25 o 
   0   0   6    12898.31    12892.29    672.19 o 
   2   0   6      363.14      572.35     51.54 o 
   4   0   6    25787.26    26705.34    671.82 o 
   6   0   6    47477.07    47830.80   3665.48 o 
   8   0   6     3659.64     3353.92    247.32 o 
  10   0   6      294.45      264.35     50.80 o 
  12   0   6     9928.96     9640.41    412.48 o 
  14   0   6    14024.98    11617.67    483.28 o 
  16   0   6     1130.41      904.52    172.89 o 
  18   0   6     2071.17     2092.40    258.22 o 
 -25   1   6     2442.42     2407.00    312.34 o 
 -23   1   6      416.25      308.07     81.20 o 
 -21   1   6      391.32      290.55     75.81 o 
 -19   1   6    17059.17    15859.86   1046.27 o 
 -17   1   6    15648.39    14783.68    433.44 o 
 -15   1   6      207.60      128.92     41.68 o 
 -13   1   6     4606.36     4554.00    209.00 o 
 -11   1   6    26009.29    26531.04   1033.77 o 
  -9   1   6    38967.43    40751.83   1615.53 o 
  -7   1   6       49.83       74.91     15.79 o 
  -5   1   6    12809.88    13989.32    357.57 o 
  -3   1   6    61228.43    62555.23   2415.48 o 
  -1   1   6    76507.09    71596.55    634.36 o 
   1   1   6      825.06      913.29     62.25 o 
   3   1   6     1522.02     1327.30     53.24 o 
   5   1   6    34247.54    34093.55    950.92 o 
   7   1   6    25113.78    25469.52   1731.70 o 
   9   1   6      370.35      379.88     53.93 o 
  11   1   6     1638.48     1656.03     95.33 o 
  13   1   6    11419.12    10257.16    311.10 o 
  15   1   6     1608.80     1262.76    133.61 o 
  17   1   6       81.35       90.58     73.28 o 
 -24   2   6     3531.61     3374.63    503.59 o 
 -22   2   6     1403.55     1295.03    117.52 o 
 -20   2   6      564.72      558.24     80.50 o 
 -18   2   6     1673.48     1667.66    107.31 o 
 -16   2   6     5682.53     5494.59    216.83 o 
 -14   2   6    10281.31    10071.01    288.49 o 
 -12   2   6     5096.88     5526.13    135.93 o 
 -10   2   6    16476.03    17486.91    654.30 o 
  -8   2   6     6236.44     6711.71    261.58 o 
  -6   2   6     6573.43     7034.75    168.72 o 
  -4   2   6    26579.03    29884.47    884.70 o 
  -2   2   6    45590.54    44427.94   1323.59 o 
   0   2   6    10332.79    10467.11    424.80 o 
   2   2   6    12137.26    13060.84    557.14 o 
   4   2   6     7699.82     7874.20    264.48 o 
   6   2   6    10074.18     9873.99    471.22 o 
   8   2   6     8390.76     8580.51    617.46 o 
  10   2   6     1714.19     1712.24     99.17 o 
  12   2   6     2140.99     2164.32    162.61 o 
  14   2   6     5194.79     4575.01    425.06 o 
  16   2   6     3684.29     3251.76    434.09 o 
  18   2   6     1548.04     1568.61    165.20 o 
 -25   3   6       94.67      119.48     69.01 o 
 -23   3   6     2531.90     2579.35    152.15 o 
 -21   3   6     4412.32     4182.74    473.24 o 
 -19   3   6      243.89      234.41     59.86 o 
 -17   3   6      658.18      739.16     79.09 o 
 -15   3   6     6283.94     6547.57    176.12 o 
 -13   3   6     7661.28     7205.45    173.70 o 
 -11   3   6     3854.22     3807.58    103.50 o 
  -9   3   6     4343.03     4534.13     93.65 o 
  -7   3   6    49436.49    52161.41    318.46 o 
  -5   3   6    26063.35    27998.63   1105.11 o 
  -3   3   6      343.88      564.44     83.99 o 
  -1   3   6     4783.52     4881.08    342.95 o 
   1   3   6    29217.43    29868.42    831.43 o 
   3   3   6    20955.31    22896.79    887.09 o 
   5   3   6     2209.35     2568.74    156.73 o 
   7   3   6     3092.44     3312.74    351.13 o 
   9   3   6     9181.38     9764.11    384.85 o 
  11   3   6    12314.40    12559.23    626.10 o 
  13   3   6      128.57      177.47     58.48 o 
  15   3   6     1125.30     1019.28    182.58 o 
  17   3   6     3979.71     3500.50    314.30 o 
 -24   4   6      211.97      211.58     68.23 o 
 -22   4   6     7438.77     7543.98    701.35 o 
 -20   4   6     1589.86     1702.97    118.12 o 
 -18   4   6       57.68       63.25     43.99 o 
 -16   4   6     1971.36     2008.36    109.40 o 
 -14   4   6    33711.14    33673.47    457.98 o 
 -12   4   6     2982.63     2761.49    103.30 o 
 -10   4   6      232.38      269.63     31.73 o 
  -8   4   6     9794.79     9767.56    165.39 o 
  -6   4   6    36597.22    36910.81   1083.89 o 
  -4   4   6     6868.42     7378.92    188.26 o 
  -2   4   6     3427.21     3236.19    513.93 o 
   0   4   6    20776.99    21715.09   1227.58 o 
   2   4   6    51329.90    51087.97   3288.20 o 
   4   4   6    14300.96    13165.84    289.13 o 
   6   4   6     3810.44     3379.71    157.25 o 
   8   4   6     8765.22     8761.79    378.29 o 
  10   4   6     9714.06    10001.80    817.51 o 
  12   4   6     4116.43     4098.27    385.56 o 
  14   4   6       71.18      108.28     52.39 o 
  16   4   6     2668.87     1912.80    215.56 o 
 -23   5   6     2627.57     2688.95    210.69 o 
 -21   5   6     4421.70     4090.70    201.64 o 
 -19   5   6      261.51      252.17     79.09 o 
 -17   5   6      279.67      309.79     78.30 o 
 -15   5   6    15652.07    15541.55    461.48 o 
 -13   5   6    17713.52    17304.61    329.31 o 
 -11   5   6       83.64       34.62     37.99 o 
  -9   5   6       44.82       43.28     31.72 o 
  -7   5   6    22582.04    23161.45    379.51 o 
  -5   5   6    25610.21    27212.76   1231.92 o 
  -3   5   6     1202.64     1086.89    136.00 o 
  -1   5   6     1137.38     1162.93    129.86 o 
   1   5   6    18573.07    18441.12   1435.33 o 
   3   5   6    11031.25    10749.98    825.71 o 
   5   5   6       31.05       30.00     38.02 o 
   7   5   6     4571.49     4584.05    349.51 o 
   9   5   6    19304.22    18718.67   1723.61 o 
  11   5   6     5926.42     5767.75    905.91 o 
  13   5   6      319.91      471.92    121.29 o 
  15   5   6       74.31      137.09     52.48 o 
 -20   6   6     2845.38     2772.72    174.14 o 
 -18   6   6      346.15      286.29     81.81 o 
 -16   6   6     1331.45     1357.81    122.50 o 
 -14   6   6     7476.86     7193.61    230.72 o 
 -12   6   6     9542.31     9358.16    246.49 o 
 -10   6   6     2444.96     2156.15    118.95 o 
  -8   6   6     1717.72     1714.86    105.98 o 
  -6   6   6    17206.49    17689.85    942.52 o 
  -4   6   6     7571.64     8145.95    437.35 o 
  -2   6   6     3165.13     3169.46    526.04 o 
   0   6   6     4849.20     4698.17    782.49 o 
   2   6   6     8558.73     7915.97    989.56 o 
   4   6   6     3796.57     3212.77    303.49 o 
   6   6   6     2356.83     1819.60    132.13 o 
   8   6   6     2166.84     1997.21    142.75 o 
  10   6   6     5829.17     5962.82    849.84 o 
  12   6   6     2091.26     2204.48    367.30 o 
  14   6   6      399.49      535.70    156.50 o 
 -19   7   6     4545.40     4363.49    192.12 o 
 -17   7   6     3668.47     3619.18    166.61 o 
 -15   7   6      687.29      643.54    122.59 o 
 -13   7   6      691.12      673.26     89.59 o 
 -11   7   6     2148.15     2080.39    125.99 o 
  -9   7   6    10692.54    10542.73    258.44 o 
  -7   7   6     2636.24     2474.40    192.19 o 
  -5   7   6     5567.18     5556.10    449.93 o 
  -3   7   6     6892.92     7392.54    999.90 o 
  -1   7   6     7443.23     6752.07    640.15 o 
   1   7   6     2582.89     2212.24    369.82 o 
   3   7   6     5809.41     5481.89    444.81 o 
   5   7   6     2817.52     2703.72    194.50 o 
   7   7   6     2303.45     2127.95    306.47 o 
   9   7   6      661.72      608.21     98.36 o 
  11   7   6      283.16      367.34     95.20 o 
 -16   8   6      459.05      440.43    103.45 o 
 -14   8   6       63.08      105.02     60.74 o 
 -12   8   6     5134.43     4584.06    288.03 o 
 -10   8   6    10346.60     8603.98    373.92 o 
  -8   8   6     2189.56     2273.68    201.77 o 
  -6   8   6       20.37       29.82     38.56 o 
  -4   8   6     3253.04     3627.06    287.00 o 
  -2   8   6    11672.67    12878.55   1728.08 o 
   0   8   6     3502.17     3003.20    597.76 o 
   2   8   6       90.33       50.82     41.06 o 
   4   8   6     3242.08     2845.53    248.07 o 
   6   8   6     6623.32     6221.44    682.16 o 
   8   8   6     1072.50     1175.12    170.00 o 
 -11   9   6     4750.04     4392.17    238.01 o 
  -9   9   6     4091.36     3998.18    223.20 o 
  -7   9   6        7.65       39.31     61.41 o 
  -5   9   6      804.24      777.22    116.54 o 
  -3   9   6     5932.83     8051.77    470.05 o 
  -1   9   6     4258.30     5579.49    421.42 o 
   1   9   6        5.34       24.22    131.16 o 
   3   9   6      550.17      613.13    217.23 o 
   5   9   6     7061.04     8252.61    568.05 o 
 -25   1   7      588.41      567.24    106.26 o 
 -23   1   7      824.27      722.93    111.83 o 
 -21   1   7     2033.93     1698.53    140.03 o 
 -19   1   7      261.75      195.25     55.44 o 
 -17   1   7     4431.75     4088.24    152.03 o 
 -15   1   7      219.52      145.92     41.34 o 
 -13   1   7     6516.19     6628.39    300.19 o 
 -11   1   7     2135.31     2276.74     85.24 o 
  -9   1   7     6494.11     6602.50    248.98 o 
  -7   1   7      817.24      806.73     35.86 o 
  -5   1   7    30365.68    32139.71    918.68 o 
  -3   1   7     3659.93     3332.73    120.17 o 
  -1   1   7    17198.44    17522.17    607.28 o 
   1   1   7     5655.35     5772.05    201.79 o 
   3   1   7     6637.00     6534.16    120.38 o 
   5   1   7     1831.07     1910.51     74.08 o 
   7   1   7      886.83      860.40     57.27 o 
   9   1   7       74.73       92.35     37.58 o 
  11   1   7     5539.42     5592.86    222.48 o 
  13   1   7      958.95     1015.35    116.57 o 
  15   1   7      817.39      803.65    117.11 o 
  17   1   7        1.13        0.00     71.77 o 
 -24   2   7     3016.06     2648.60    304.80 o 
 -22   2   7      116.56      205.46     64.94 o 
 -20   2   7     2723.92     2677.64    139.55 o 
 -18   2   7      134.61      119.90     47.30 o 
 -16   2   7     7434.09     6770.73    183.65 o 
 -14   2   7      758.80      837.68     55.01 o 
 -12   2   7    18135.49    18548.47    577.54 o 
 -10   2   7     1887.84     1988.13    107.91 o 
  -8   2   7    12660.19    13341.08    487.45 o 
  -6   2   7      384.87      338.68     25.52 o 
  -4   2   7    21102.98    22368.12    625.50 o 
  -2   2   7     1950.08     1805.23     58.54 o 
   0   2   7     6377.72     5618.81    248.10 o 
   2   2   7     2331.71     2154.87     68.99 o 
   4   2   7    11400.43    11625.72    312.96 o 
   6   2   7     2670.07     2763.77    121.12 o 
   8   2   7     2258.66     2158.36    209.90 o 
  10   2   7     4328.38     4394.33    154.00 o 
  12   2   7     2257.13     2323.58    184.25 o 
  14   2   7      398.14      408.80     89.02 o 
  16   2   7     1976.55     1765.88    163.27 o 
 -25   3   7      488.12      766.93    136.59 o 
 -23   3   7      452.66      571.98     91.99 o 
 -21   3   7     1606.32     1606.87    119.45 o 
 -19   3   7     2311.59     2347.48    128.22 o 
 -17   3   7     6737.34     6868.39    193.90 o 
 -15   3   7     1113.79     1200.18     84.21 o 
 -13   3   7     3449.44     3317.15     92.75 o 
 -11   3   7     1865.38     1828.92     74.58 o 
  -9   3   7    13679.07    14433.59    294.29 o 
  -7   3   7      358.59      344.93     30.14 o 
  -5   3   7     9955.73    11080.89    647.50 o 
  -3   3   7     2415.50     2893.91    237.44 o 
  -1   3   7    10942.53    11313.09    485.78 o 
   1   3   7     1603.73     1519.98     83.63 o 
   3   3   7    15320.90    13931.53    982.08 o 
   5   3   7      447.87      396.26     51.19 o 
   7   3   7     7947.10     7819.91    241.68 o 
   9   3   7     2610.63     2713.76    198.04 o 
  11   3   7     6224.62     6521.78    759.94 o 
  13   3   7        8.27        0.00     43.13 o 
  15   3   7     1051.56      819.37    180.53 o 
 -24   4   7       33.19       96.65     50.97 o 
 -22   4   7       11.63       28.12     44.61 o 
 -20   4   7      370.18      434.71     73.87 o 
 -18   4   7        1.17        0.00     32.12 o 
 -16   4   7      601.37      670.24     72.37 o 
 -14   4   7      867.76      933.60     73.36 o 
 -12   4   7       79.94       69.65     29.90 o 
 -10   4   7      725.53      764.55     57.00 o 
  -8   4   7     2387.20     2225.46     86.47 o 
  -6   4   7       59.62       75.21     30.26 o 
  -4   4   7      743.69      695.80     96.32 o 
  -2   4   7      179.19      247.90     96.41 o 
   0   4   7      715.37      665.88     88.31 o 
   2   4   7      145.86      165.93     49.23 o 
   4   4   7      237.29      253.82     58.95 o 
   6   4   7      171.15      120.49     50.83 o 
   8   4   7      242.55      354.48     75.20 o 
  10   4   7      412.11      461.41     86.70 o 
  12   4   7        5.61       68.84     52.26 o 
  14   4   7      329.53      367.14    143.64 o 
 -23   5   7       11.68       20.22     70.44 o 
 -21   5   7      737.03      775.82    135.44 o 
 -19   5   7      285.49      291.02     83.35 o 
 -17   5   7     1301.50     1229.95    118.88 o 
 -15   5   7       26.50      101.30     55.42 o 
 -13   5   7       98.17      155.20     53.03 o 
 -11   5   7     1235.96     1226.63     91.98 o 
  -9   5   7      955.05      996.91     68.80 o 
  -7   5   7        4.47       19.54     30.89 o 
  -5   5   7     3245.91     3127.51    275.77 o 
  -3   5   7      932.23      931.63    161.99 o 
  -1   5   7     1231.54     1210.95    173.92 o 
   1   5   7      441.54      472.87     72.60 o 
   3   5   7      795.02      828.63     97.25 o 
   5   5   7      463.75      422.75     74.96 o 
   7   5   7       15.01        0.00     38.59 o 
   9   5   7       16.03       56.60     45.90 o 
  11   5   7     2699.27     2925.82    379.60 o 
  13   5   7      251.61      283.25     70.32 o 
 -20   6   7     1038.79     1195.80    137.38 o 
 -18   6   7      146.53      210.94     74.31 o 
 -16   6   7     2633.90     2737.96    237.26 o 
 -14   6   7      735.90      653.38     88.00 o 
 -12   6   7     3634.18     3536.50    156.94 o 
 -10   6   7     2820.89     2621.08    132.47 o 
  -8   6   7     3461.77     3582.43    147.89 o 
  -6   6   7      476.00      496.49     58.16 o 
  -4   6   7     6083.04     6327.03    482.35 o 
  -2   6   7     1214.78     1105.28    285.51 o 
   0   6   7     2294.54     2125.08    255.80 o 
   2   6   7     1063.19      948.62     98.83 o 
   4   6   7    10506.85     8827.77    513.46 o 
   6   6   7      567.71      509.07     86.94 o 
   8   6   7     3689.85     3538.32    221.98 o 
  10   6   7       23.10      113.71     57.72 o 
  12   6   7      364.19      425.68    120.82 o 
 -19   7   7      173.73      154.94     56.10 o 
 -17   7   7     1381.59     1352.74    134.08 o 
 -15   7   7     1179.84     1244.56    118.51 o 
 -13   7   7     3065.80     2873.81    257.29 o 
 -11   7   7     1201.46     1032.37     98.66 o 
  -9   7   7     4674.95     4438.85    175.70 o 
  -7   7   7     1989.85     1848.74    154.01 o 
  -5   7   7     3783.62     3896.92    138.56 o 
  -3   7   7     1280.37     1257.30    201.12 o 
  -1   7   7     3341.05     3324.82    585.84 o 
   1   7   7      685.20      670.44     99.77 o 
   3   7   7     2159.28     1925.50    338.52 o 
   5   7   7      204.75      202.82     63.90 o 
   7   7   7     1723.43     1733.36    219.56 o 
   9   7   7        2.37       28.60     38.19 o 
 -16   8   7      345.29      296.82     81.39 o 
 -14   8   7       41.42       84.77     73.40 o 
 -12   8   7      446.57      460.88     83.52 o 
 -10   8   7      435.11      446.19     78.53 o 
  -8   8   7       71.89       96.86     51.97 o 
  -6   8   7       13.73       12.63     38.32 o 
  -4   8   7       99.65      125.19     64.12 o 
  -2   8   7      446.19      438.01    106.01 o 
   0   8   7      683.03      696.50     93.90 o 
   2   8   7       64.15       46.78     42.42 o 
   4   8   7      137.57      173.33     58.99 o 
   6   8   7       33.36       77.13     51.51 o 
 -11   9   7        1.56        0.00     55.14 o 
  -9   9   7       21.02       53.28     73.59 o 
  -7   9   7        1.25        9.13     64.28 o 
  -5   9   7       22.04      108.14     63.65 o 
  -3   9   7       11.27       16.95    114.76 o 
  -1   9   7        8.70        0.00    115.32 o 
   1   9   7        2.54      105.64    147.93 o 
   3   9   7       28.57        0.00    161.90 o 
 -26   0   8     4924.43     4835.57    353.24 o 
 -24   0   8      243.69      176.43     89.61 o 
 -22   0   8      196.76       86.63     78.99 o 
 -20   0   8     5997.46     6067.43    339.26 o 
 -18   0   8    13906.52    14281.29    475.27 o 
 -16   0   8     4035.60     4527.42    248.53 o 
 -14   0   8     2713.96     2891.84    144.41 o 
 -12   0   8    48938.18    48462.25   2036.66 o 
 -10   0   8    33212.37    31637.99   1503.23 o 
  -8   0   8       46.29      115.74     27.55 o 
  -6   0   8      190.37      354.49     34.01 o 
  -4   0   8    74726.42    69157.26    646.67 o 
  -2   0   8    72185.63    67705.95   1028.04 o 
   0   0   8     2733.72     2984.67    184.35 o 
   2   0   8      487.06      527.94     60.78 o 
   4   0   8    47247.91    47711.36   2634.92 o 
   6   0   8    37426.63    34009.19   1088.49 o 
   8   0   8      649.58      717.56     81.85 o 
  10   0   8     1633.07     1544.48    176.99 o 
  12   0   8     4891.71     5055.79    320.07 o 
  14   0   8     3364.94     3032.32    268.09 o 
  16   0   8       18.59        0.00     95.39 o 
 -25   1   8     3131.36     2707.01    185.13 o 
 -23   1   8       75.28      122.06     59.01 o 
 -21   1   8      724.52      705.67    102.69 o 
 -19   1   8    18020.23    17422.91    525.88 o 
 -17   1   8    10010.02     9656.37    225.80 o 
 -15   1   8      155.09      159.33     36.03 o 
 -13   1   8     3085.67     3133.32    142.66 o 
 -11   1   8    41479.34    42565.15   1736.41 o 
  -9   1   8    26521.59    27900.06   1160.91 o 
  -7   1   8      950.72     1033.57     41.65 o 
  -5   1   8    13401.38    14517.94    445.42 o 
  -3   1   8    37673.38    36727.89   1290.36 o 
  -1   1   8    19980.16    19527.12    575.01 o 
   1   1   8      892.77      849.81     49.47 o 
   3   1   8    14497.03    15237.32    202.03 o 
   5   1   8    33901.19    33601.15   1263.79 o 
   7   1   8     8532.24     7882.40    444.51 o 
   9   1   8      186.47      219.26     48.28 o 
  11   1   8     1402.08     1594.13    236.05 o 
  13   1   8    12581.46    11337.02    628.13 o 
  15   1   8     2092.88     1805.11    164.21 o 
 -24   2   8      430.06      480.40    108.44 o 
 -22   2   8     1214.46     1167.45    111.14 o 
 -20   2   8     4344.74     3747.78    190.31 o 
 -18   2   8     3842.58     3618.12    148.00 o 
 -16   2   8     2799.86     2803.38    121.01 o 
 -14   2   8     2116.13     1931.10     77.37 o 
 -12   2   8     7610.19     7773.12    333.66 o 
 -10   2   8    12126.91    13034.67    560.30 o 
  -8   2   8    22560.30    24719.40    940.30 o 
  -6   2   8     1114.55     1207.95     53.28 o 
  -4   2   8    16303.46    18082.13    679.40 o 
  -2   2   8    11128.17    10686.06    314.39 o 
   0   2   8    11513.46    11115.97    219.27 o 
   2   2   8     3609.81     3569.72    110.98 o 
   4   2   8     5949.89     5616.32    317.23 o 
   6   2   8      340.39      342.41     42.44 o 
   8   2   8     4782.04     4830.69    217.90 o 
  10   2   8     6397.77     6640.17    282.46 o 
  12   2   8     5914.39     5960.91    246.17 o 
  14   2   8     2192.52     1927.34    228.41 o 
  16   2   8      211.68      200.84    139.36 o 
 -25   3   8      824.00      878.75    111.20 o 
 -23   3   8     3251.26     3221.11    322.69 o 
 -21   3   8     1457.91     1506.32    116.83 o 
 -19   3   8      408.25      361.76     65.99 o 
 -17   3   8     5400.07     5116.24    204.74 o 
 -15   3   8    11323.58    11155.89    391.99 o 
 -13   3   8     8565.95     8483.74    168.12 o 
 -11   3   8      261.24      286.75     35.40 o 
  -9   3   8     2678.84     2708.00    159.88 o 
  -7   3   8    26239.34    29719.47   1451.15 o 
  -5   3   8    12508.61    13392.42    317.14 o 
  -3   3   8       25.54       20.88     28.07 o 
  -1   3   8     1997.72     1964.08    156.32 o 
   1   3   8    17449.00    17648.97    456.82 o 
   3   3   8      967.51      958.76     71.57 o 
   5   3   8     2970.77     2807.74    151.30 o 
   7   3   8     3200.32     3075.84    160.79 o 
   9   3   8     8449.57     8474.43    276.97 o 
  11   3   8     1376.37     1738.29    140.30 o 
  13   3   8      145.33      213.13    114.21 o 
  15   3   8     1197.84     1147.27    214.44 o 
 -24   4   8     2999.72     2870.61    212.16 o 
 -22   4   8     5039.84     4875.50    247.15 o 
 -20   4   8      356.59      349.81     90.62 o 
 -18   4   8       51.62       54.59     56.28 o 
 -16   4   8     9041.75     9226.78    263.71 o 
 -14   4   8    23511.38    24102.07    501.63 o 
 -12   4   8      151.63      195.79     40.01 o 
 -10   4   8      235.55      248.86     42.64 o 
  -8   4   8    11672.72    12020.59    297.43 o 
  -6   4   8    28530.41    29640.23    762.03 o 
  -4   4   8     1399.28     1270.90    151.75 o 
  -2   4   8     2939.88     2765.53    415.93 o 
   0   4   8    16315.95    15496.39   1495.29 o 
   2   4   8    14869.51    13949.36    892.59 o 
   4   4   8       65.96       68.56     44.13 o 
   6   4   8       15.70       28.15     41.36 o 
   8   4   8    14856.88    14531.52    852.72 o 
  10   4   8     5608.69     5587.22    478.06 o 
  12   4   8       29.11      139.68     54.58 o 
  14   4   8       19.97       46.02     87.75 o 
 -21   5   8     5568.42     5781.80    258.12 o 
 -19   5   8       31.31       19.30     58.63 o 
 -17   5   8      992.97      980.88    108.70 o 
 -15   5   8    10153.36    10464.10    277.61 o 
 -13   5   8     8875.07     8638.05    236.83 o 
 -11   5   8       40.82       41.63     32.85 o 
  -9   5   8     6708.56     6727.43    158.73 o 
  -7   5   8    27466.46    28837.56    522.87 o 
  -5   5   8     5984.18     5909.64    224.31 o 
  -3   5   8      755.09      613.06     76.59 o 
  -1   5   8     3273.36     3238.18    388.17 o 
   1   5   8    37879.23    36749.57   3074.14 o 
   3   5   8    12980.96    11680.52    356.87 o 
   5   5   8      448.88      429.61     81.71 o 
   7   5   8     1017.06     1095.42    118.84 o 
   9   5   8     8040.16     8270.03    294.35 o 
  11   5   8     1099.51     1154.14    147.00 o 
  13   5   8      122.73      181.39     58.46 o 
 -20   6   8      967.74     1084.62    133.63 o 
 -18   6   8     1090.79     1109.75    124.40 o 
 -16   6   8     4833.68     4611.24    201.48 o 
 -14   6   8     4652.13     4362.05    185.83 o 
 -12   6   8     6254.38     6169.02    207.20 o 
 -10   6   8     2210.86     2140.61    101.71 o 
  -8   6   8     9067.56     9544.54    290.81 o 
  -6   6   8     8137.22     8278.50    465.87 o 
  -4   6   8     4504.75     4771.69    380.81 o 
  -2   6   8     1414.18     1381.90    248.63 o 
   0   6   8    14047.86    13043.75   1890.73 o 
   2   6   8     5730.76     5005.31    826.92 o 
   4   6   8     3540.88     3274.21    176.65 o 
   6   6   8     3050.69     2696.04    166.83 o 
   8   6   8     5195.72     5041.29    450.02 o 
  10   6   8     3747.91     3798.78    615.65 o 
 -19   7   8     2055.07     2176.92    170.64 o 
 -17   7   8      224.45      325.95     89.43 o 
 -15   7   8     1425.85     1402.81    124.18 o 
 -13   7   8     4704.50     4121.88    230.46 o 
 -11   7   8     4496.39     4242.73    180.44 o 
  -9   7   8     3351.31     3141.58    152.25 o 
  -7   7   8     2335.90     2122.66    202.28 o 
  -5   7   8     8132.98     8222.80    415.94 o 
  -3   7   8    11278.04    12129.65    842.20 o 
  -1   7   8     2864.68     2709.38    462.69 o 
   1   7   8      384.47      319.01     74.86 o 
   3   7   8     3649.09     3120.62    506.75 o 
   5   7   8     3278.33     3016.45    328.83 o 
   7   7   8     2286.48     2125.92    208.38 o 
   9   7   8     1573.70     1431.75    133.21 o 
 -14   8   8       87.90       99.18     56.85 o 
 -12   8   8     4864.97     4804.35    204.59 o 
 -10   8   8     4936.98     4678.81    196.29 o 
  -8   8   8      551.36      557.59    100.14 o 
  -6   8   8      553.35      459.83     68.03 o 
  -4   8   8     7340.40     8004.61   1082.34 o 
  -2   8   8     5275.15     5290.07    395.81 o 
   0   8   8      393.99      270.39     71.43 o 
   2   8   8      177.72      159.09     59.68 o 
   4   8   8     3622.07     3496.18    292.31 o 
   6   8   8     4749.48     4386.65    225.37 o 
  -9   9   8     2649.95     2969.16    241.64 o 
  -7   9   8       36.20       35.58     72.85 o 
  -5   9   8      357.70      389.57     89.42 o 
  -3   9   8     4373.73     5946.14    429.81 o 
  -1   9   8     3048.57     3928.82    381.18 o 
 -25   1   9      968.36     1013.21    129.40 o 
 -23   1   9      176.19      203.85     67.87 o 
 -21   1   9     1396.50     1105.99    121.68 o 
 -19   1   9       54.93       54.18     40.65 o 
 -17   1   9     5577.34     5501.81    240.38 o 
 -15   1   9        5.00        8.10     25.15 o 
 -13   1   9     3043.14     3243.18    136.39 o 
 -11   1   9      292.08      402.71     36.65 o 
  -9   1   9     7614.36     7378.95    316.14 o 
  -7   1   9     1760.63     1822.10     85.45 o 
  -5   1   9      239.82      272.93     35.69 o 
  -3   1   9     2975.34     2914.30     80.91 o 
  -1   1   9     8795.10     8622.35    192.94 o 
   1   1   9      577.25      543.52     45.98 o 
   3   1   9     2925.63     2756.16    112.46 o 
   5   1   9      417.37      519.82     50.63 o 
   7   1   9      416.02      431.88     48.80 o 
   9   1   9       43.54       78.74     37.16 o 
  11   1   9     1946.28     2130.16    151.73 o 
  13   1   9     1303.22     1569.82    149.84 o 
  15   1   9     1544.85     1483.21    164.03 o 
 -24   2   9     1086.57     1248.28    139.21 o 
 -22   2   9     1843.25     1795.73    159.17 o 
 -20   2   9      702.05      669.14     84.27 o 
 -18   2   9     2362.90     2547.95    125.85 o 
 -16   2   9     4741.04     4978.08    157.36 o 
 -14   2   9     6142.77     6042.60    218.46 o 
 -12   2   9     1087.77     1140.71     60.16 o 
 -10   2   9    14797.90    15427.36    564.52 o 
  -8   2   9     9278.57     9558.27    295.60 o 
  -6   2   9     8022.14     8908.35    343.80 o 
  -4   2   9     1440.58     1393.63     76.58 o 
  -2   2   9    19309.96    18963.84    551.21 o 
   0   2   9     5348.48     5157.09    246.13 o 
   2   2   9     8005.84     8087.28    275.71 o 
   4   2   9     7573.43     7583.93    255.45 o 
   6   2   9    11325.67    11237.77    840.31 o 
   8   2   9     1511.05     1350.80    109.45 o 
  10   2   9      802.27     1000.76    112.82 o 
  12   2   9      104.75      150.54     98.37 o 
  14   2   9     1426.04     1464.18    227.85 o 
 -25   3   9      368.18      503.75     94.32 o 
 -23   3   9      259.70      276.81     66.22 o 
 -21   3   9     2319.37     2135.73    130.18 o 
 -19   3   9        0.32        0.00     35.13 o 
 -17   3   9     4528.82     4517.10    159.46 o 
 -15   3   9      456.66      506.18     62.09 o 
 -13   3   9     6467.10     6448.65    336.03 o 
 -11   3   9       43.11       37.77     23.14 o 
  -9   3   9     9250.03     9467.87    172.89 o 
  -7   3   9      305.63      259.00     39.87 o 
  -5   3   9     7050.70     6780.96    315.73 o 
  -3   3   9      145.18      184.36     40.58 o 
  -1   3   9     7541.98     7264.37    187.88 o 
   1   3   9        3.90        4.06     27.58 o 
   3   3   9      824.01      800.74    116.67 o 
   5   3   9       56.95       50.90     44.46 o 
   7   3   9     3702.07     3410.82    399.81 o 
   9   3   9       66.20      160.97     59.64 o 
  11   3   9     1464.18     1593.51    272.66 o 
  13   3   9       43.91      176.25    122.78 o 
 -24   4   9      110.77       84.86     72.65 o 
 -22   4   9      106.43      151.09     75.93 o 
 -20   4   9      182.51      245.05     81.73 o 
 -18   4   9      222.64      201.92     69.52 o 
 -16   4   9       13.18       20.85     51.66 o 
 -14   4   9      266.44      270.63     62.54 o 
 -12   4   9      158.28      171.96     41.33 o 
 -10   4   9        2.13       14.47     30.49 o 
  -8   4   9       26.66       12.36     29.52 o 
  -6   4   9     1936.66     1860.15     88.16 o 
  -4   4   9     3707.06     3481.77    486.63 o 
  -2   4   9      545.33      600.88    127.99 o 
   0   4   9      758.59      539.84    132.28 o 
   2   4   9      719.35      667.98     85.53 o 
   4   4   9       26.17       27.89     43.28 o 
   6   4   9      505.80      465.93     85.67 o 
   8   4   9       12.39       13.36     48.00 o 
  10   4   9      279.30      322.47     82.39 o 
  12   4   9      141.39      241.86     78.93 o 
 -21   5   9      359.07      264.58     88.26 o 
 -19   5   9     1602.67     1859.10    176.25 o 
 -17   5   9     1208.95     1223.55    118.48 o 
 -15   5   9      403.70      420.08     78.12 o 
 -13   5   9       75.92       59.64     47.62 o 
 -11   5   9      304.85      370.65     53.38 o 
  -9   5   9     1505.91     1428.59     97.40 o 
  -7   5   9      610.52      574.48     61.58 o 
  -5   5   9     1517.83     1627.64     88.13 o 
  -3   5   9      218.39      140.39     61.85 o 
  -1   5   9    11225.10    10747.44   1408.29 o 
   1   5   9      113.19       51.35     45.34 o 
   3   5   9      579.04      576.23     88.37 o 
   5   5   9       92.47      110.66     54.51 o 
   7   5   9      273.17      336.61     86.35 o 
   9   5   9        1.57       32.98     43.95 o 
  11   5   9       16.53      103.14     49.78 o 
 -20   6   9      483.66      637.55    114.03 o 
 -18   6   9      814.93      963.41    120.13 o 
 -16   6   9     2506.91     2439.97    151.21 o 
 -14   6   9     2119.26     2061.94    134.01 o 
 -12   6   9     1220.08     1120.19    103.61 o 
 -10   6   9     2992.90     3067.47    120.78 o 
  -8   6   9     2297.26     2164.63    105.00 o 
  -6   6   9     3155.50     3323.27    195.31 o 
  -4   6   9     1269.07     1389.50    165.91 o 
  -2   6   9      444.72      602.14    103.03 o 
   0   6   9       40.50       80.42     47.86 o 
   2   6   9      759.18      975.50    145.23 o 
   4   6   9       13.65       69.52     49.49 o 
   6   6   9     3760.23     3537.42    194.75 o 
   8   6   9      433.42      437.61     88.67 o 
  10   6   9     2087.30     2328.02    401.30 o 
 -17   7   9      815.44      811.89    113.34 o 
 -15   7   9       10.79       51.16     57.46 o 
 -13   7   9     1060.15     1074.66    108.54 o 
 -11   7   9       36.30       69.13     51.56 o 
  -9   7   9     1564.43     1534.08     97.95 o 
  -7   7   9      471.76      439.40     65.87 o 
  -5   7   9     3221.08     3313.70    176.46 o 
  -3   7   9       31.66       70.00     59.41 o 
  -1   7   9     2355.48     2177.50    285.05 o 
   1   7   9      111.69      127.07     56.24 o 
   3   7   9     3187.13     2747.90    278.25 o 
   5   7   9       88.55      182.66     61.66 o 
   7   7   9      876.71      955.54    117.77 o 
 -14   8   9      757.95      628.79    102.62 o 
 -12   8   9      923.68      919.41    106.99 o 
 -10   8   9      141.87      232.62     69.45 o 
  -8   8   9      415.36      404.19     81.88 o 
  -6   8   9      407.58      457.12     69.63 o 
  -4   8   9      653.92      622.58    199.81 o 
  -2   8   9      248.18      259.13     88.79 o 
   0   8   9       31.94       14.67     43.52 o 
   2   8   9      754.43      609.61    101.33 o 
   4   8   9      189.24      156.03     60.70 o 
  -5   9   9       19.97       56.41     49.80 o 
 -26   0  10     1951.58     1784.44    210.34 o 
 -24   0  10      636.12      633.63    148.86 o 
 -22   0  10      243.95      161.71     89.24 o 
 -20   0  10    16435.77    16478.21    544.95 o 
 -18   0  10    11240.95    11260.33    416.39 o 
 -16   0  10      560.49      480.30    101.16 o 
 -14   0  10      521.09      490.37     92.59 o 
 -12   0  10    27801.07    28472.89   1560.94 o 
 -10   0  10    10452.47    10466.45    408.71 o 
  -8   0  10       64.74       93.01     39.90 o 
  -6   0  10      819.70      860.80     73.38 o 
  -4   0  10    45283.00    43831.90    637.54 o 
  -2   0  10    18654.83    17273.96    690.17 o 
   0   0  10     1057.33     1027.04     86.07 o 
   2   0  10     1366.19     1380.42     99.92 o 
   4   0  10    29606.28    29758.41   2290.82 o 
   6   0  10     5653.37     5275.21    443.41 o 
   8   0  10     1905.38     2091.10    198.60 o 
  10   0  10     2111.88     2243.87    220.96 o 
  12   0  10     6140.85     6616.84    390.68 o 
 -25   1  10     1127.30      874.34    118.55 o 
 -23   1  10      180.81      252.62     73.56 o 
 -21   1  10     2594.74     2530.37    164.67 o 
 -19   1  10     7800.25     7795.35    219.74 o 
 -17   1  10      906.23      882.80     86.13 o 
 -15   1  10      340.86      382.77     47.58 o 
 -13   1  10     7612.44     7758.73    445.40 o 
 -11   1  10    29646.91    30772.37   1483.54 o 
  -9   1  10      977.15      996.81     48.73 o 
  -7   1  10      398.89      373.44     39.05 o 
  -5   1  10    14220.86    14756.31    397.48 o 
  -3   1  10    36829.41    35074.93   1035.28 o 
  -1   1  10     2176.10     1987.95     76.39 o 
   1   1  10     2251.60     2139.17     81.82 o 
   3   1  10     7717.40     7504.59    223.46 o 
   5   1  10     6489.01     6724.57    270.34 o 
   7   1  10     1335.50     1297.54    130.75 o 
   9   1  10      723.82      738.24     77.50 o 
  11   1  10     6388.23     7264.42    278.49 o 
  13   1  10     4685.80     4693.79    355.29 o 
 -24   2  10      963.04     1040.20    108.66 o 
 -22   2  10      321.58      357.85     69.04 o 
 -20   2  10     2580.31     2434.26    131.30 o 
 -18   2  10     5438.81     5448.41    251.68 o 
 -16   2  10     5234.41     5091.17    300.91 o 
 -14   2  10     8827.55     8642.06    376.74 o 
 -12   2  10     5553.70     5442.83    326.64 o 
 -10   2  10     7630.74     7766.41    337.69 o 
  -8   2  10     9370.15     9953.24    533.01 o 
  -6   2  10    12562.66    13014.77    706.34 o 
  -4   2  10    11174.03    11065.76    831.96 o 
  -2   2  10     6821.19     6644.25    257.70 o 
   0   2  10        8.70        8.43     23.63 o 
   2   2  10     3194.61     3019.41    161.19 o 
   4   2  10    13104.63    12315.50    317.90 o 
   6   2  10    11295.37    10517.97    768.42 o 
   8   2  10     2743.66     2719.18    219.65 o 
  10   2  10     1079.48     1216.91    123.48 o 
  12   2  10      827.50     1039.03    198.04 o 
 -23   3  10     4602.51     4637.71    392.67 o 
 -21   3  10     1803.95     1859.36    120.08 o 
 -19   3  10      227.14      198.32     50.39 o 
 -17   3  10     7843.77     7932.14    206.49 o 
 -15   3  10     9756.02     9593.40    349.95 o 
 -13   3  10     5686.76     5333.29    305.92 o 
 -11   3  10     7398.61     6956.38    628.68 o 
  -9   3  10    14831.75    15288.37    694.77 o 
  -7   3  10    10471.22    10930.07    314.34 o 
  -5   3  10      862.86      933.40     71.67 o 
  -3   3  10      103.87      115.41     39.39 o 
  -1   3  10    15572.34    15599.20    477.94 o 
   1   3  10    25994.88    25256.79    799.29 o 
   3   3  10     1534.73     1424.63     89.95 o 
   5   3  10     1854.67     1588.13    124.85 o 
   7   3  10     3511.29     3279.55    180.89 o 
   9   3  10     6485.02     6695.63    265.18 o 
  11   3  10      697.76      721.93    111.34 o 
 -22   4  10     2907.76     3204.35    203.51 o 
 -20   4  10      726.53      710.85    109.82 o 
 -18   4  10      197.81      212.28     71.56 o 
 -16   4  10    13338.90    13427.10    477.22 o 
 -14   4  10     4744.24     4614.03    179.76 o 
 -12   4  10       39.24       25.08     31.36 o 
 -10   4  10     1976.23     2031.94     93.06 o 
  -8   4  10    39559.11    41863.53   1243.83 o 
  -6   4  10    14413.22    15755.74    428.99 o 
  -4   4  10       44.90       61.93     29.23 o 
  -2   4  10     3349.11     2994.56    225.15 o 
   0   4  10    16608.71    15808.86   1932.46 o 
   2   4  10    10976.64    10321.62    460.01 o 
   4   4  10      254.82      268.20     69.46 o 
   6   4  10     2034.66     1918.31    228.88 o 
   8   4  10     7899.94     8165.70    300.79 o 
  10   4  10     3948.16     4410.96    444.15 o 
 -21   5  10      572.69      684.25    115.97 o 
 -19   5  10       14.77       34.54     62.65 o 
 -17   5  10     3893.22     4006.14    191.25 o 
 -15   5  10    11898.69    12042.92    304.77 o 
 -13   5  10     1993.97     2021.14    125.48 o 
 -11   5  10      152.66      120.13     39.59 o 
  -9   5  10     4258.95     4070.26    162.27 o 
  -7   5  10    14480.59    15723.88    422.05 o 
  -5   5  10     3923.30     4000.79    133.62 o 
  -3   5  10     2650.38     2475.85    259.52 o 
  -1   5  10    10668.31     9531.79   1182.39 o 
   1   5  10    12185.31    11038.72    780.06 o 
   3   5  10      284.08      274.15     72.77 o 
   5   5  10      169.90      188.54     63.78 o 
   7   5  10     4096.54     4255.29    217.89 o 
   9   5  10     4238.14     4442.71    337.77 o 
 -20   6  10      233.70      324.86     93.73 o 
 -18   6  10      709.23      831.79    114.97 o 
 -16   6  10     4526.33     4498.99    203.34 o 
 -14   6  10     4216.68     3933.73    181.34 o 
 -12   6  10      663.55      723.50     91.11 o 
 -10   6  10      656.20      702.38     70.02 o 
  -8   6  10     4273.08     4305.67    220.06 o 
  -6   6  10     8484.68     8479.05    313.91 o 
  -4   6  10     1286.19     1414.33    127.90 o 
  -2   6  10     1287.09     1211.28    144.39 o 
   0   6  10     6740.27     6374.07    640.43 o 
   2   6  10     4358.99     3960.55    203.91 o 
   4   6  10     1226.66     1284.66    123.73 o 
   6   6  10     1550.53     1634.78    144.08 o 
   8   6  10     2183.34     2225.36    164.32 o 
 -17   7  10       59.01      110.21     66.64 o 
 -15   7  10      697.05      587.54     97.56 o 
 -13   7  10     3540.15     3346.71    174.21 o 
 -11   7  10     5783.15     5860.29    218.41 o 
  -9   7  10     1971.32     1772.25    144.76 o 
  -7   7  10     1614.62     1749.78    108.98 o 
  -5   7  10     1157.86     1305.60     96.22 o 
  -3   7  10     4347.93     5376.79    369.63 o 
  -1   7  10      956.02     1038.39    204.56 o 
   1   7  10     1164.46     1099.96    137.40 o 
   3   7  10     2869.76     2624.45    176.35 o 
   5   7  10     2001.63     1833.59    151.96 o 
 -12   8  10     6359.86     6494.16    245.10 o 
 -10   8  10     2739.83     2970.60    169.34 o 
  -8   8  10      178.87      203.24     58.18 o 
  -6   8  10      641.91      673.15    124.98 o 
  -4   8  10     6146.07     6952.17    366.10 o 
  -2   8  10     1217.04     1387.78    153.31 o 
   0   8  10      240.45      230.17     77.41 o 
 -25   1  11      202.51      289.97     71.23 o 
 -23   1  11       84.89      118.28     59.94 o 
 -21   1  11     1346.80     1168.63    123.88 o 
 -19   1  11      683.91      828.71     86.71 o 
 -17   1  11      201.60      294.54     47.59 o 
 -15   1  11     2237.88     2186.81     89.14 o 
 -13   1  11      493.35      484.34     43.65 o 
 -11   1  11     4278.76     4173.20    254.47 o 
  -9   1  11     5186.66     5233.59    175.86 o 
  -7   1  11     2227.96     2182.02     77.80 o 
  -5   1  11     1810.18     1837.54     74.46 o 
  -3   1  11     2061.10     1892.93     76.57 o 
  -1   1  11     5014.43     4771.64    141.03 o 
   1   1  11     6287.14     6276.24    150.11 o 
   3   1  11      582.20      665.50     58.83 o 
   5   1  11      576.97      616.43     59.84 o 
   7   1  11     2481.67     2290.05    195.11 o 
   9   1  11       33.17      125.24     64.32 o 
  11   1  11       18.68      121.66    115.14 o 
 -24   2  11       17.66       55.25     43.99 o 
 -22   2  11     2793.50     2515.41    140.56 o 
 -20   2  11      701.98      690.92     83.46 o 
 -18   2  11     3313.43     3511.09    145.61 o 
 -16   2  11      894.00      887.86     64.99 o 
 -14   2  11     6013.40     5729.19    363.35 o 
 -12   2  11       31.76       50.84     26.91 o 
 -10   2  11     9904.74    10571.07    640.88 o 
  -8   2  11     1708.16     1746.25    103.07 o 
  -6   2  11     8259.28     8062.10    182.33 o 
  -4   2  11       78.27      119.21     38.88 o 
  -2   2  11     1239.62     1165.97     78.53 o 
   0   2  11      217.44      223.15     48.31 o 
   2   2  11     2997.34     2798.33    123.68 o 
   4   2  11      288.26      328.84     56.79 o 
   6   2  11     7972.18     6919.91    815.09 o 
   8   2  11        6.14       14.10     41.23 o 
  10   2  11     1349.84     1331.72    207.73 o 
 -23   3  11      136.55      168.15     86.54 o 
 -21   3  11      594.03      752.86    111.09 o 
 -19   3  11     1115.07      988.60    116.39 o 
 -17   3  11     1064.70     1002.88    109.39 o 
 -15   3  11      785.04      754.29     70.58 o 
 -13   3  11     4366.36     4301.18    241.80 o 
 -11   3  11     1910.26     1866.24     91.35 o 
  -9   3  11     1646.37     1672.35    194.07 o 
  -7   3  11     2565.66     2361.09    106.57 o 
  -5   3  11     3631.09     3486.58    165.97 o 
  -3   3  11     5683.60     5436.46    260.74 o 
  -1   3  11     3228.02     2884.00    123.83 o 
   1   3  11     1772.04     1586.15     98.40 o 
   3   3  11      612.27      643.40     73.31 o 
   5   3  11     1079.42     1050.76    114.27 o 
   7   3  11      246.03      337.50     80.45 o 
   9   3  11     1226.98     1437.54    137.96 o 
  11   3  11      300.97      506.57    173.08 o 
 -22   4  11      137.10      133.50     73.01 o 
 -20   4  11      283.19      434.51     99.29 o 
 -18   4  11     1127.54     1193.89    131.44 o 
 -16   4  11      383.61      418.50     80.83 o 
 -14   4  11      335.26      396.32     58.79 o 
 -12   4  11     1170.08     1148.69     94.35 o 
 -10   4  11      328.45      383.41     53.14 o 
  -8   4  11        2.58        1.74     30.59 o 
  -6   4  11       76.36      109.51     34.73 o 
  -4   4  11       37.05        0.00     40.32 o 
  -2   4  11     1328.16     1237.98    108.30 o 
   0   4  11      126.65      153.43     45.55 o 
   2   4  11      474.11      489.22     67.19 o 
   4   4  11      296.55      239.94    112.53 o 
   6   4  11       30.31       22.93     51.23 o 
   8   4  11       17.12       89.33     63.97 o 
 -21   5  11      678.71      849.85    138.70 o 
 -19   5  11      716.63      893.66    141.03 o 
 -17   5  11      480.46      542.98     95.43 o 
 -15   5  11      538.91      421.87     78.95 o 
 -13   5  11     1183.34     1026.73     82.08 o 
 -11   5  11       63.79      114.94     43.86 o 
  -9   5  11       15.30        8.64     33.41 o 
  -7   5  11      363.88      370.28     55.51 o 
  -5   5  11        6.02       11.02     31.00 o 
  -3   5  11      480.54      555.04    155.94 o 
  -1   5  11       39.12       56.63     47.09 o 
   1   5  11      854.60      786.73    109.27 o 
   3   5  11       98.57       87.25     55.17 o 
   5   5  11      792.15      707.10    106.87 o 
   7   5  11      139.45      132.92     55.13 o 
 -18   6  11      637.99      709.31    111.05 o 
 -16   6  11       10.59       51.10     56.00 o 
 -14   6  11     1817.39     1952.27    136.84 o 
 -12   6  11        3.78       24.04     46.80 o 
 -10   6  11     1849.84     1994.96    106.84 o 
  -8   6  11      112.48      102.82     45.43 o 
  -6   6  11     8166.24     8397.25    261.82 o 
  -4   6  11       62.60       48.52     37.79 o 
  -2   6  11     3739.71     3834.40    675.92 o 
   0   6  11      291.89      190.32     64.39 o 
   2   6  11     1476.71     1640.28    139.17 o 
   4   6  11       68.14       83.91     47.07 o 
   6   6  11      385.20      523.78     94.92 o 
 -15   7  11      545.46      611.59     99.24 o 
 -13   7  11     1807.35     1980.23    142.61 o 
 -11   7  11      223.19      210.51     67.19 o 
  -9   7  11      627.17      641.18     77.29 o 
  -7   7  11     1298.87     1440.02    112.30 o 
  -5   7  11      522.36      607.35     78.87 o 
  -3   7  11      318.60      392.17    158.92 o 
  -1   7  11      854.01      769.67    149.14 o 
   1   7  11      999.16     1076.17    125.43 o 
   3   7  11     1130.77     1040.47    127.21 o 
 -10   8  11      169.31      144.60     65.24 o 
  -8   8  11      359.78      325.17     72.30 o 
  -6   8  11      466.77      535.98     81.34 o 
  -4   8  11      404.43      497.03     81.14 o 
  -2   8  11      140.39      162.36    105.29 o 
 -24   0  12       19.96      129.48     76.20 o 
 -22   0  12     2006.89     1991.43    211.46 o 
 -20   0  12     5160.78     5473.11    317.47 o 
 -18   0  12     2818.88     2522.21    208.48 o 
 -16   0  12     1080.25     1103.46    145.51 o 
 -14   0  12     5252.48     4816.20    501.54 o 
 -12   0  12    15394.12    15230.75   1000.28 o 
 -10   0  12     4516.70     4269.06    308.52 o 
  -8   0  12      193.86      160.12     49.48 o 
  -6   0  12    16758.49    17010.88    312.73 o 
  -4   0  12    13565.87    13147.45    279.29 o 
  -2   0  12     1321.49     1247.89     97.62 o 
   0   0  12       41.82       51.80     40.66 o 
   2   0  12     2460.45     2548.42    143.67 o 
   4   0  12    13485.93    13429.22   1343.64 o 
   6   0  12      452.39      506.15     83.58 o 
   8   0  12       35.96       73.78     75.64 o 
  10   0  12     1683.32     2013.04    237.35 o 
 -25   1  12      121.58      232.44     66.74 o 
 -23   1  12       24.82       88.16     48.84 o 
 -21   1  12     4716.48     4907.76    221.03 o 
 -19   1  12     5442.74     5612.10    187.98 o 
 -17   1  12      159.33      150.67     38.62 o 
 -15   1  12     1015.48      896.41     64.13 o 
 -13   1  12    10743.17    10291.62    485.62 o 
 -11   1  12    12553.54    12733.75    559.14 o 
  -9   1  12      437.84      471.48     45.76 o 
  -7   1  12     1704.11     1739.41     77.09 o 
  -5   1  12    18116.49    18406.91    534.83 o 
  -3   1  12    14354.84    14187.57    233.44 o 
  -1   1  12      759.48      779.72     60.54 o 
   1   1  12      430.63      551.21     67.25 o 
   3   1  12    10769.03    10654.88    551.24 o 
   5   1  12     4958.60     4802.90    170.90 o 
   7   1  12      779.83      953.39    111.57 o 
   9   1  12      657.03      839.49    168.05 o 
 -24   2  12     1537.99     1637.60    140.91 o 
 -22   2  12     1677.16     1825.04    120.14 o 
 -20   2  12     5551.82     5510.40    192.62 o 
 -18   2  12     2545.83     2658.20    159.32 o 
 -16   2  12     1284.62     1356.99    109.20 o 
 -14   2  12     4512.22     4335.50    170.92 o 
 -12   2  12    11065.76    10311.04    306.23 o 
 -10   2  12     9039.95     8902.05    224.34 o 
  -8   2  12     3247.26     3040.81    119.73 o 
  -6   2  12     1566.92     1464.50     88.25 o 
  -4   2  12     2230.98     1954.54    101.64 o 
  -2   2  12    13028.89    12742.78    389.94 o 
   0   2  12     8533.85     7957.95    206.38 o 
   2   2  12     8438.54     8142.41    216.03 o 
   4   2  12     2013.51     2030.32    112.34 o 
   6   2  12     2270.05     2076.00    148.70 o 
   8   2  12      944.92     1246.23    134.35 o 
  10   2  12     2958.39     3058.03    299.77 o 
 -23   3  12     2206.01     2359.54    177.27 o 
 -21   3  12      132.67      253.96     74.35 o 
 -19   3  12     2297.88     2269.03    343.08 o 
 -17   3  12    14333.28    15157.93   1808.47 o 
 -15   3  12    11341.48    11582.31    569.65 o 
 -13   3  12      122.62      129.13     40.61 o 
 -11   3  12      623.46      591.07     78.45 o 
  -9   3  12     6408.92     6266.70    207.03 o 
  -7   3  12     8666.62     8976.79    210.32 o 
  -5   3  12     7144.95     7004.47    244.40 o 
  -3   3  12     4378.69     4131.65    149.62 o 
  -1   3  12    15841.37    15707.14    346.55 o 
   1   3  12     5622.90     5460.84    180.59 o 
   3   3  12     2304.29     2313.88    152.08 o 
   5   3  12     2111.83     1857.06    145.17 o 
   7   3  12     5642.16     5740.14    418.54 o 
   9   3  12     1461.36     1617.21    151.84 o 
 -22   4  12      762.48      879.33    134.03 o 
 -20   4  12       21.20       31.04     60.53 o 
 -18   4  12     1724.28     1797.97    141.24 o 
 -16   4  12     8661.85     9176.30    414.25 o 
 -14   4  12     3292.27     3104.55    125.55 o 
 -12   4  12      318.82      307.75     52.27 o 
 -10   4  12     7193.93     7065.28    329.58 o 
  -8   4  12    21254.71    21601.99    397.92 o 
  -6   4  12     3160.04     3253.49    161.48 o 
  -4   4  12       67.86       62.83     50.56 o 
  -2   4  12     5780.63     5678.65    436.52 o 
   0   4  12     9295.40     9078.01    331.44 o 
   2   4  12     2467.69     2204.83    153.14 o 
   4   4  12      277.86      325.37     81.85 o 
   6   4  12     4658.08     4773.08    239.38 o 
   8   4  12     4867.78     4867.71    281.23 o 
 -19   5  12      104.36      164.47     86.73 o 
 -17   5  12     3354.16     3600.96    231.67 o 
 -15   5  12     5240.49     5229.25    256.17 o 
 -13   5  12       57.76       85.63     44.89 o 
 -11   5  12      896.86      933.44     78.77 o 
  -9   5  12    13285.14    12792.03    317.15 o 
  -7   5  12     9022.44     8581.73    266.11 o 
  -5   5  12      128.32      158.18     63.09 o 
  -3   5  12      373.35      506.35    192.45 o 
  -1   5  12     9132.53     8616.83   1092.03 o 
   1   5  12     4230.64     3727.10    503.03 o 
   3   5  12        8.39       45.06     51.43 o 
   5   5  12       62.36       90.90     63.87 o 
 -18   6  12      440.98      537.59    101.70 o 
 -16   6  12     2080.17     1847.24    143.39 o 
 -14   6  12     1509.51     1570.31    127.67 o 
 -12   6  12     1159.60     1193.28     91.83 o 
 -10   6  12     2325.73     2224.50    114.10 o 
  -8   6  12     2605.04     2495.39    126.43 o 
  -6   6  12     3024.48     3299.81    347.55 o 
  -4   6  12      433.29      578.39    160.04 o 
  -2   6  12     2087.76     2115.49    390.22 o 
   0   6  12     2744.10     2564.92    183.51 o 
   2   6  12     1652.25     1707.81    174.57 o 
   4   6  12      655.20      685.74    106.11 o 
 -15   7  12     2250.68     2143.90    304.14 o 
 -13   7  12     2562.51     2609.09    163.27 o 
 -11   7  12      651.44      849.60    156.68 o 
  -9   7  12      438.51      460.26     71.25 o 
  -7   7  12     2636.91     3247.28    283.10 o 
  -5   7  12     2485.53     3093.01    416.11 o 
  -3   7  12     1986.57     2288.71    178.56 o 
  -1   7  12      356.84      317.79     81.61 o 
 -23   1  13     1103.69     1040.27    122.80 o 
 -21   1  13      916.30     1111.94    119.48 o 
 -19   1  13     1663.89     1524.06     98.81 o 
 -17   1  13      202.87      221.92     63.24 o 
 -15   1  13     1132.35     1163.20     77.26 o 
 -13   1  13     1291.76     1356.28     75.07 o 
 -11   1  13     1658.74     1612.16    105.33 o 
  -9   1  13       68.68       84.77     30.06 o 
  -7   1  13      850.05      841.90     60.15 o 
  -5   1  13     3055.26     3072.32    101.79 o 
  -3   1  13     1080.73     1095.34     70.46 o 
  -1   1  13        1.41        7.57     30.60 o 
   1   1  13     1506.27     1494.20     99.04 o 
   3   1  13        8.37       50.20     36.62 o 
   5   1  13      563.37      663.40    100.77 o 
   7   1  13       29.55        6.70     37.03 o 
 -22   2  13      918.39     1218.96    134.14 o 
 -20   2  13      109.54       78.06     81.79 o 
 -18   2  13     2055.55     2132.09    202.70 o 
 -16   2  13      581.17      498.69     79.55 o 
 -14   2  13     1909.60     1987.28    127.32 o 
 -12   2  13      596.37      522.88     65.53 o 
 -10   2  13     2337.06     2219.77    127.59 o 
  -8   2  13     6484.30     6384.51    223.65 o 
  -6   2  13     7779.68     8090.15    354.38 o 
  -4   2  13     1932.50     1905.95    111.42 o 
  -2   2  13     1240.39     1281.75     95.27 o 
   0   2  13      221.91      217.38     52.02 o 
   2   2  13     2016.62     1900.71    112.68 o 
   4   2  13      877.74      908.92    113.33 o 
   6   2  13      819.16      806.93    113.09 o 
   8   2  13      570.29      985.79    124.75 o 
 -21   3  13      481.46      587.04    136.75 o 
 -19   3  13      736.82      910.17    111.69 o 
 -17   3  13      555.22      564.88    128.74 o 
 -15   3  13     2278.37     2055.53    131.69 o 
 -13   3  13      777.34      727.06     89.79 o 
 -11   3  13     1142.20     1027.21     99.97 o 
  -9   3  13     1168.03     1081.67     87.78 o 
  -7   3  13     1402.56     1300.11     93.99 o 
  -5   3  13      143.43      149.91     60.68 o 
  -3   3  13     3380.18     3074.11    136.82 o 
  -1   3  13      474.81      557.68     74.41 o 
   1   3  13     4040.27     3626.06    155.18 o 
   3   3  13      486.09      445.75     88.81 o 
   5   3  13      830.66      747.49    109.66 o 
   7   3  13      139.95      130.86     63.66 o 
 -20   4  13        9.44       34.86     63.34 o 
 -18   4  13       34.03       97.47     50.14 o 
 -16   4  13      437.43      388.63    111.22 o 
 -14   4  13      680.77      530.14     82.28 o 
 -12   4  13      639.43      697.88     90.42 o 
 -10   4  13     1583.59     1580.87    119.69 o 
  -8   4  13      472.58      488.40     83.41 o 
  -6   4  13       21.71       21.20     47.09 o 
  -4   4  13       60.89       76.93     54.95 o 
  -2   4  13      144.33      135.78     45.87 o 
   0   4  13        3.18       17.61     36.91 o 
   2   4  13        9.83       52.42     52.48 o 
   4   4  13       28.36       32.32     49.29 o 
   6   4  13       17.41        3.52     55.44 o 
 -19   5  13       42.24      104.33     85.89 o 
 -17   5  13      375.60      502.72     95.21 o 
 -15   5  13     2250.88     2474.29    150.23 o 
 -13   5  13        9.39        0.00     50.36 o 
 -11   5  13     1226.59     1220.50    118.70 o 
  -9   5  13      183.11      189.99     73.24 o 
  -7   5  13     1110.12     1180.83    119.41 o 
  -5   5  13      218.65      184.96     71.84 o 
  -3   5  13      332.65      423.22     88.38 o 
  -1   5  13        6.51       16.24     57.80 o 
   1   5  13      759.18      695.27    112.01 o 
   3   5  13      261.61      227.21     74.40 o 
 -16   6  13      345.96      527.45    103.87 o 
 -14   6  13     1088.02     1146.46    107.25 o 
 -12   6  13        8.47       38.89     59.88 o 
 -10   6  13      666.75      737.22    107.63 o 
  -8   6  13      131.11      110.67     72.65 o 
  -6   6  13      969.32     1036.91    126.43 o 
  -4   6  13      492.33      616.61    112.64 o 
  -2   6  13      349.15      466.03    108.06 o 
   0   6  13      648.36      758.95    112.51 o 
 -11   7  13     2160.62     2230.08    243.87 o 
  -9   7  13      302.09      358.84    101.70 o 
  -7   7  13      379.17      378.91    105.43 o 
  -5   7  13      177.82      171.41     95.97 o 
 -22   0  14     3912.87     4342.79    299.39 o 
 -20   0  14     5122.89     5606.88    323.24 o 
 -18   0  14      371.84      394.83     79.83 o 
 -16   0  14      393.61      396.86     77.55 o 
 -14   0  14    14974.32    14661.45    944.57 o 
 -12   0  14    17287.23    17835.53   1507.96 o 
 -10   0  14      535.27      528.39     78.43 o 
  -8   0  14      611.22      656.33     82.63 o 
  -6   0  14    19539.92    21537.84   1514.57 o 
  -4   0  14     8441.39     8193.37    394.04 o 
  -2   0  14     1695.17     1812.29    127.61 o 
   0   0  14      853.90      856.41    100.71 o 
   2   0  14     6628.02     6777.32    250.18 o 
   4   0  14     3444.52     3140.37    261.01 o 
 -23   1  14      482.86      687.83    105.54 o 
 -21   1  14     5900.26     6177.87    311.69 o 
 -19   1  14     3061.34     3162.54    244.55 o 
 -17   1  14      350.47      383.91     60.82 o 
 -15   1  14     2223.60     2034.43    114.13 o 
 -13   1  14    12109.03    11853.44    619.62 o 
 -11   1  14     4548.80     4635.25    306.07 o 
  -9   1  14     2805.33     2825.34    123.39 o 
  -7   1  14     1760.55     1631.68    119.75 o 
  -5   1  14     8588.12     9210.97    298.12 o 
  -3   1  14     3448.57     3420.37    142.65 o 
  -1   1  14      329.20      367.48     62.67 o 
   1   1  14     3189.54     3039.67    142.06 o 
   3   1  14     8271.21     7868.57    458.39 o 
   5   1  14     1712.17     1748.41    326.13 o 
 -22   2  14      670.34      660.27    148.86 o 
 -20   2  14     1435.69     1395.25    184.26 o 
 -18   2  14     3234.77     3173.29    296.04 o 
 -16   2  14     2150.85     2155.02    137.49 o 
 -14   2  14     2763.58     2545.21    146.45 o 
 -12   2  14     1857.28     1743.41    125.14 o 
 -10   2  14      778.14      822.78     79.06 o 
  -8   2  14     4123.59     4154.46    175.22 o 
  -6   2  14     7511.58     7402.38    258.57 o 
  -4   2  14     7249.05     7002.58    203.32 o 
  -2   2  14     1125.58     1262.36     98.13 o 
   0   2  14     2325.22     2509.84    130.82 o 
   2   2  14     2132.87     2085.91    122.23 o 
   4   2  14     4064.50     3913.97    909.27 o 
 -21   3  14      944.53      843.22    161.71 o 
 -19   3  14     1290.82     1137.40    169.54 o 
 -17   3  14     1936.18     1928.87    133.89 o 
 -15   3  14      411.29      522.83     84.16 o 
 -13   3  14        2.80       34.30     49.27 o 
 -11   3  14     4892.17     4717.94    322.87 o 
  -9   3  14     8293.93     8802.17    397.22 o 
  -7   3  14     2902.46     2834.55    133.98 o 
  -5   3  14     1124.82     1189.93     96.70 o 
  -3   3  14     3149.19     3017.22    143.18 o 
  -1   3  14     8433.51     8681.65    407.78 o 
   1   3  14     1016.74     1134.68    102.52 o 
   3   3  14      395.26      335.44     85.19 o 
   5   3  14      955.58     1010.37    132.22 o 
 -20   4  14        5.06        0.00     82.16 o 
 -18   4  14     4236.10     4121.09    286.17 o 
 -16   4  14     5132.32     4904.51    296.23 o 
 -14   4  14     1058.08     1034.23    109.90 o 
 -12   4  14      581.03      587.75     90.63 o 
 -10   4  14     7275.92     7191.76    248.99 o 
  -8   4  14     5775.26     6080.06    231.78 o 
  -6   4  14       28.77        0.00     43.49 o 
  -4   4  14      236.12      305.14     82.35 o 
  -2   4  14     6788.12     6587.15    216.82 o 
   0   4  14     5468.70     5226.53    195.20 o 
   2   4  14      105.70       85.27     49.29 o 
 -17   5  14     5547.35     5435.11    343.36 o 
 -15   5  14     3675.37     3610.24    278.53 o 
 -13   5  14      137.91      109.90     68.35 o 
 -11   5  14     1143.20     1052.46    117.63 o 
  -9   5  14     7665.65     8142.09    275.78 o 
  -7   5  14     3121.53     3261.98    182.31 o 
  -5   5  14      362.68      345.70     83.21 o 
  -3   5  14      709.20      785.20    117.95 o 
  -1   5  14     3986.83     3782.94    213.03 o 
   1   5  14     1198.56     1345.91    149.12 o 
 -14   6  14     1223.98     1184.53    198.04 o 
 -12   6  14      794.31      696.74    112.87 o 
 -10   6  14     2444.68     2281.31    166.76 o 
  -8   6  14     2997.56     2751.82    186.78 o 
  -6   6  14     1306.62     1257.97    145.39 o 
  -4   6  14     1113.53     1400.81    161.43 o 
 -21   1  15      211.42      263.62     94.08 o 
 -19   1  15      368.94      381.50     81.01 o 
 -17   1  15        4.63       13.03     40.67 o 
 -15   1  15     1694.61     1716.56    109.07 o 
 -13   1  15      532.19      495.04     70.69 o 
 -11   1  15      311.80      313.59     60.26 o 
  -9   1  15      443.23      452.49     66.52 o 
  -7   1  15      419.28      438.08     66.06 o 
  -5   1  15       70.45       49.08     39.38 o 
  -3   1  15     1458.50     1514.94    106.00 o 
  -1   1  15      612.57      705.73    102.14 o 
   1   1  15     1205.33     1365.75    108.69 o 
   3   1  15        1.96       74.38     39.60 o 
 -20   2  15     1579.64     1455.42    176.43 o 
 -18   2  15     1147.69      960.39    108.75 o 
 -16   2  15     1150.18     1048.57    110.32 o 
 -14   2  15     1365.42     1427.64    102.01 o 
 -12   2  15      393.03      402.79     67.04 o 
 -10   2  15     1697.31     1534.43    101.31 o 
  -8   2  15     3381.66     3553.34    159.30 o 
  -6   2  15      542.31      577.12     74.63 o 
  -4   2  15     2384.57     2322.53    126.57 o 
  -2   2  15      569.43      512.77     73.85 o 
   0   2  15      739.27      828.85     92.54 o 
   2   2  15      195.99      220.16     58.30 o 
 -19   3  15      715.46      723.61    144.20 o 
 -17   3  15      177.30      102.68     57.83 o 
 -15   3  15     1084.14     1086.06    113.22 o 
 -13   3  15      253.65      225.71     69.68 o 
 -11   3  15     2382.28     2365.54    148.33 o 
  -9   3  15        0.96       32.19     40.53 o 
  -7   3  15      337.08      332.95     64.21 o 
  -5   3  15        7.86       46.93     40.81 o 
  -3   3  15      540.54      554.66     80.00 o 
  -1   3  15      149.69      169.17     54.17 o 
   1   3  15      471.03      515.87     96.88 o 
 -18   4  15      289.50      304.61    112.16 o 
 -16   4  15      120.77      106.29     77.97 o 
 -14   4  15       12.76       11.26     51.32 o 
 -12   4  15      280.70      320.15     80.21 o 
 -10   4  15      168.45      226.16     70.23 o 
  -8   4  15        6.60       21.51     54.08 o 
  -6   4  15      130.00       87.95     58.77 o 
  -4   4  15      288.02      314.11    136.00 o 
  -2   4  15       91.47      120.34     47.76 o 
   0   4  15      146.38      194.68     75.18 o 
 -15   5  15      244.04      322.68    115.14 o 
 -13   5  15       12.86       12.82     72.38 o 
 -11   5  15      328.93      425.60     90.47 o 
  -9   5  15       36.84       56.44     55.55 o 
  -7   5  15       18.94       46.15     59.17 o 
  -5   5  15        1.56       54.96     60.62 o 
  -3   5  15       31.21       48.86     82.71 o 
 -20   0  16     4789.73     5397.47    322.50 o 
 -18   0  16      442.83      471.21     90.61 o 
 -16   0  16     1712.78     1592.19    263.72 o 
 -14   0  16     2010.04     2160.98    231.86 o 
 -12   0  16     6393.45     7110.72    873.68 o 
 -10   0  16      128.25      142.27     53.11 o 
  -8   0  16     3776.22     3420.39    274.99 o 
  -6   0  16    11751.90    11248.41    496.88 o 
  -4   0  16     4704.11     5072.37    340.94 o 
  -2   0  16        9.92       84.40     62.04 o 
   0   0  16     1736.91     1934.79    214.25 o 
 -19   1  16      653.84      729.49    104.86 o 
 -17   1  16      334.42      397.58     72.56 o 
 -15   1  16     5648.34     5521.91    438.82 o 
 -13   1  16     7942.84     7905.77    564.42 o 
 -11   1  16      202.90      265.19     61.36 o 
  -9   1  16      924.68     1111.44     93.21 o 
  -7   1  16     3981.88     4164.79    218.32 o 
  -5   1  16     5591.93     6306.03    504.72 o 
  -3   1  16     1142.75     1191.25    103.01 o 
  -1   1  16      721.30      757.11     88.79 o 
   1   1  16     4304.10     4217.98    307.26 o 
 -18   2  16      852.83      961.68    114.97 o 
 -16   2  16      439.00      502.64     90.56 o 
 -14   2  16     2785.30     2585.07    135.98 o 
 -12   2  16     3795.62     3652.32    157.40 o 
 -10   2  16     2621.05     2584.13    132.81 o 
  -8   2  16      721.96      750.97     85.43 o 
  -6   2  16     1961.49     2130.04    240.03 o 
  -4   2  16     3396.98     3414.91    202.67 o 
  -2   2  16     2199.74     2455.71    139.33 o 
   0   2  16     1511.86     1572.26    118.17 o 
 -17   3  16     2963.36     2743.37    223.57 o 
 -15   3  16      554.67      580.84     97.07 o 
 -13   3  16      454.89      456.92     89.52 o 
 -11   3  16     3838.19     3864.20    256.54 o 
  -9   3  16     3850.33     3888.75    166.63 o 
  -7   3  16     1871.74     1995.23    124.95 o 
  -5   3  16      388.76      347.16     67.71 o 
  -3   3  16     2069.64     2381.93    140.24 o 
  -1   3  16     1821.47     2053.44    132.39 o 
 -14   4  16       76.68       80.68     61.70 o 
 -12   4  16      518.97      558.07     97.11 o 
 -10   4  16     3824.81     3980.10    205.84 o 
  -8   4  16     3153.13     3435.63    289.61 o 
  -6   4  16        7.15        7.92     55.26 o 
  -4   4  16     1540.15     1784.13    213.23 o 
 -17   1  17      193.96      193.18     63.02 o 
 -15   1  17      574.04      602.46     84.03 o 
 -13   1  17     1522.62     1659.73    117.04 o 
 -11   1  17      635.98      636.77     83.56 o 
  -9   1  17       32.37       97.96     43.58 o 
  -7   1  17      350.82      397.54     66.11 o 
  -5   1  17      183.29      357.53     59.85 o 
  -3   1  17      158.82      249.71     65.62 o 
 -16   2  17      298.35      360.49     85.16 o 
 -14   2  17        0.25       34.73     50.45 o 
 -12   2  17      615.36      725.95     88.05 o 
 -10   2  17       98.81      177.80     55.26 o 
  -8   2  17      773.15      977.28     99.08 o 
  -6   2  17      466.45      581.61     79.06 o 
  -4   2  17     1780.60     2008.09    151.43 o 
 -13   3  17      910.22      900.56    113.26 o 
 -11   3  17      530.12      651.64     86.38 o 
  -9   3  17      647.23      778.11     90.69 o 
  -7   3  17      263.55      415.29     75.59 o 
 -12   0  18     1309.35     1281.23    221.89 o 
 -10   0  18       76.30       52.72    103.21 o 
                                                 
